# Supplementary material for: Remnant cholesterol: an independent, dose-dependent risk factor for hyperuricemia in a normolipidemic chinese population
Source: Front Endocrinol (Lausanne). 2026 Jan 12;16:1718817. doi: 10.3389/fendo.2025.1718817 (PMC12832488; doi:10.3389/fendo.2025.1718817)
Supplement: Supplementary file 1 [file DataSheet1.xls]

## Sheet: database
T_TyG_BMI	T_UA	Ds_age	Ds_agegroup	Ds_agegroup2	Ds_sex	Ds_marriage	Ds_education	Ds_job5	Ds_job2	Ds_income	Ds_smoking	Ds_drinking	Ds_PA	Ds_nightsleepduration	Ds_Dashscore	Ds_hypertension	Ds_DM	Ds_DYS	Ds_HUA	Ds_BMIover24	Ds_Centralobesity	Ds_TC	Ds_LDLc	Ds_HDLc	Ds_TG	RC	RCgroup
39.3	476	67	3	4	1	1	1	5	1	3	1	1	3	1	22	1	1	0	1	1	1	4.34	2.46	1.28	1.33	0.6	2
33.96	248	57	2	3	2	1	2	5	1	2	0	0	2	1	13	1	1	0	0	1	1	5.8	3.62	1.75	0.94	0.43	1
24.54	437	67	3	4	1	2	2	5	1	1	0	1	1	1	15	1	0	0	1	1	1	4.51	2.57	1.51	0.95	0.43	1
60.62	539	58	2	3	1	1	1	1	2	1	0	1	1	1	22	1	0	0	1	1	1	4.79	2.66	1.24	1.95	0.89	3
65.18	276	76	3	5	2	2	3	5	1	1	0	1	1	2	16	1	1	0	0	1	1	5.35	3.2	1.26	1.95	0.89	3
49.6	581	54	2	3	2	1	3	1	2	2	0	0	3	2	24	1	0	0	1	1	1	4.81	2.77	1.15	1.96	0.89	3
44.3	472	39	1	1	1	1	3	2	1	3	0	1	2	2	28	0	0	0	1	1	1	4.77	2.73	1.15	1.95	0.89	3
48.6	362	56	2	3	2	1	2	1	2	1	0	0	3	3	12	1	1	0	0	1	1	5.17	2.94	1.8	0.95	0.43	1
31.18	285	62	3	4	1	2	1	1	2	1	0	0	1	1	22	1	1	0	0	1	0	5.97	2.89	2.65	0.94	0.43	1
28.95	342	72	3	5	2	2	3	5	1	2	0	0	2	2	33	0	0	0	0	1	1	4.63	2.59	1.61	0.95	0.43	1
25.68	384	48	2	2	1	1	3	4	1	2	0	1	3	1	20	1	0	0	0	1	1	5.18	3.07	1.68	0.95	0.43	1
37.72	422	50	2	3	1	1	2	5	1	2	1	1	1	1	21	1	0	0	1	0	1	4.93	2.54	1.5	1.95	0.89	3
50.86	377	57	2	3	2	1	1	5	1	3	0	0	2	1	30	0	0	0	0	1	1	5.26	2.67	1.7	1.96	0.89	3
28.59	416	49	2	2	1	1	3	3	1	2	0	1	3	2	7	0	0	0	0	1	1	5.76	3.75	1.58	0.95	0.43	1
34.26	570	36	1	1	1	1	3	4	1	1	0	0	3	2	21	1	0	0	1	1	0	4.52	2.72	1.2	1.33	0.6	2
28.47	322	45	2	2	2	1	3	4	1	3	0	1	3	2	21	0	0	0	0	1	1	4.58	2.62	1.36	1.31	0.6	2
43.58	394	68	3	4	2	1	2	1	2	1	0	0	3	2	21	1	0	0	0	1	1	4.05	2.25	1.2	1.33	0.6	2
35.04	392	44	1	2	2	1	2	5	1	2	0	0	2	2	24	0	0	0	0	1	1	5.64	3.44	1.6	1.31	0.6	2
21.98	319	67	3	4	1	1	2	5	1	1	1	1	1	2	27	1	0	0	0	1	1	4.14	2.51	1.2	0.94	0.43	1
43.01	223	50	2	3	2	1	1	5	1	3	0	0	2	2	27	0	0	0	0	1	1	4.22	2.04	1.29	1.95	0.89	3
31.16	376	49	2	2	2	2	2	5	1	1	0	1	3	2	27	0	0	0	0	1	1	4.43	2.19	1.64	1.32	0.6	2
21.36	210	70	3	5	1	1	1	5	1	3	1	1	2	2	31	1	0	0	0	1	0	5.31	3.27	1.61	0.94	0.43	1
28.55	379	42	1	2	1	1	3	2	1	4	0	1	3	1	21	1	0	0	0	1	0	5.27	2.77	1.9	1.31	0.6	2
42.8	268	50	2	3	2	1	2	5	1	3	0	1	2	1	25	0	0	0	0	1	0	5.64	3.44	1.6	1.33	0.6	2
34.17	283	36	1	1	2	1	3	1	2	3	0	0	1	2	8	1	0	0	0	1	0	3.17	1.47	1.1	1.31	0.6	2
24.9	301	53	2	3	1	1	3	1	2	1	1	0	3	2	11	0	0	0	0	1	0	4.66	3.14	1.09	0.95	0.43	1
22.08	250	56	2	3	2	1	3	5	1	2	0	0	3	2	14	1	0	0	0	1	0	4.16	1.91	1.82	0.95	0.43	1
35.45	747	31	1	1	1	1	1	4	1	3	0	0	3	2	19	0	0	0	1	0	0	6.06	3.8	1.37	1.95	0.89	3
23.73	279	35	1	1	2	1	2	1	2	2	0	0	2	2	20	0	0	0	0	1	0	4.05	1.88	1.74	0.94	0.43	1
25.38	380	53	2	3	1	1	3	5	1	4	0	0	3	2	20	1	0	0	0	1	0	5.1	3.25	1.42	0.95	0.43	1
39.79	261	47	2	2	2	1	2	3	1	2	0	0	3	2	21	0	0	0	0	1	0	5.47	3.19	1.39	1.95	0.89	3
41.97	293	73	3	5	1	1	3	5	1	1	0	0	3	2	21	1	0	0	0	0	1	4.43	2.21	1.33	1.96	0.89	3
21.04	395	44	1	2	1	1	2	1	2	1	0	1	3	2	22	0	0	0	0	1	0	5.05	2.71	1.91	0.94	0.43	1
40.6	495	39	1	1	1	1	3	1	2	1	0	0	3	2	23	0	0	0	1	0	0	5.14	3.13	1.12	1.96	0.89	3
23.86	353	37	1	1	1	1	3	2	1	2	0	0	3	2	26	0	0	0	0	1	0	4.47	2.68	1.36	0.94	0.43	1
47.3	351	47	2	2	2	1	3	4	1	1	0	1	3	2	29	1	0	0	0	1	0	5.63	3.33	1.41	1.95	0.89	3
33.85	282	50	2	3	2	1	3	4	1	1	0	1	3	3	27	0	0	0	0	1	0	4.21	2.24	1.37	1.33	0.6	2
31.27	313	44	1	2	1	1	3	1	2	1	0	1	3	1	31	0	0	0	0	0	0	5.97	3.57	1.8	1.31	0.6	2
15.38	258	30	1	1	2	1	1	4	1	1	0	0	3	1	12	0	0	0	0	0	0	4.42	2.41	1.58	0.95	0.43	1
23.07	361	63	3	4	1	1	2	5	1	4	0	0	2	1	13	0	0	0	0	0	0	4.72	2.71	1.58	0.95	0.43	1
28.03	286	48	2	2	1	1	3	1	2	2	1	1	3	1	14	0	0	0	0	0	0	5.04	2.97	1.47	1.31	0.6	2
20.51	231	47	2	2	2	2	3	2	1	1	0	1	3	1	15	0	0	0	0	0	0	4.87	2.7	1.74	0.95	0.43	1
25.58	314	44	1	2	2	2	3	5	1	1	0	0	3	1	21	0	0	0	0	0	0	4.38	1.95	1.83	1.31	0.6	2
25.79	268	70	3	5	1	1	3	1	2	1	0	1	3	1	25	1	0	0	0	0	0	4.01	1.77	1.64	1.31	0.6	2
17.28	283	49	2	2	1	1	3	1	2	2	1	1	3	2	19	0	0	0	0	0	0	5.18	2.61	2.14	0.94	0.43	1
21.66	296	78	3	5	1	1	2	5	1	4	1	1	1	2	20	1	0	0	0	0	0	5.56	3.45	1.68	0.94	0.43	1
30.22	146	39	1	1	2	1	2	3	1	2	0	0	3	2	20	0	0	0	0	0	0	4.27	2.64	1.03	1.31	0.6	2
24.31	314	66	3	4	1	1	2	5	1	1	1	0	1	2	21	1	0	0	0	0	0	5.02	2.96	1.63	0.94	0.43	1
29.53	327	43	1	2	2	1	3	2	1	2	0	1	3	2	23	1	0	0	0	0	0	5.55	3.1	1.85	1.31	0.6	2
19.94	292	41	1	2	1	1	1	5	1	3	0	0	3	2	24	0	0	0	0	0	0	4.51	2.5	1.58	0.95	0.43	1
27.16	305	35	1	1	1	1	3	4	1	4	0	1	3	2	25	0	0	0	0	0	0	5.34	3.25	1.49	1.33	0.6	2
15.28	215	35	1	1	2	1	3	5	1	2	0	1	1	2	26	0	0	0	0	0	0	4	1.82	1.75	0.94	0.43	1
18.64	276	33	1	1	2	1	3	1	2	2	0	0	3	2	27	0	0	0	0	0	0	4.68	1.99	2.09	1.31	0.6	2
31.16	390	50	2	3	1	1	3	4	1	3	0	0	3	2	27	1	0	0	0	0	0	6.22	3.81	1.52	1.95	0.89	3
17.14	280	32	1	1	2	1	3	2	1	2	0	0	3	2	28	0	0	0	0	0	0	4.26	2.16	1.67	0.94	0.43	1
19.08	192	50	2	3	2	1	1	1	2	1	0	1	3	2	28	0	0	0	0	0	0	5.14	2.59	2.12	0.94	0.43	1
28.59	280	45	2	2	2	1	1	1	2	2	0	1	3	2	29	0	0	0	0	0	0	4.68	2.8	1.28	1.33	0.6	2
17.58	311	36	1	1	1	1	2	4	1	2	0	1	2	2	33	0	0	0	0	0	0	4.8	2.7	1.67	0.94	0.43	1
19.93	294	45	2	2	2	1	3	1	2	1	0	0	2	3	27	0	0	0	0	0	0	5.04	2.66	1.95	0.95	0.43	1
18.28	286	42	1	2	2	1	3	4	1	4	0	0	3	3	27	0	0	0	0	0	0	4.59	2.4	1.76	0.95	0.43	1
17.82	261	37	1	1	2	1	2	5	1	3	0	0	3	3	28	0	0	0	0	0	0	4.09	1.69	1.97	0.95	0.43	1
5.98	701	60	3	4	1	1	2	1	2	1	1	0	3	2	15	1	0	0	1	1	1	5.23	3.33	1.7	0.44	0.2	1
18.99	430	62	3	4	1	1	1	5	1	2	0	1	1	2	25	0	0	0	1	1	1	5.52	3.32	1.8	0.88	0.4	1
24.32	427	63	3	4	1	1	3	5	1	4	0	1	3	2	20	0	0	0	1	1	1	5.35	3.29	1.67	0.85	0.39	1
26.34	402	66	3	4	1	1	1	5	1	3	1	1	1	2	22	1	1	0	0	1	1	3.16	0.75	2.06	0.78	0.35	1
22.98	450	49	2	2	1	1	2	1	2	1	0	1	3	3	18	0	0	0	1	1	1	4.56	2.81	1.36	0.85	0.39	1
33.09	450	74	3	5	1	1	3	5	1	4	0	1	2	2	7	1	0	0	1	1	1	4.79	2.95	1.43	0.9	0.41	1
16.54	480	43	1	2	1	1	3	5	1	2	0	0	3	2	24	0	0	0	1	1	1	5.14	3.46	1.34	0.75	0.34	1
38.48	268	62	3	4	2	1	1	1	2	2	0	1	3	2	30	1	1	0	0	1	1	5.14	2.96	1.79	0.86	0.39	1
30.64	322	65	3	4	1	1	2	5	1	4	0	1	2	2	18	1	1	0	0	1	0	3.22	1.61	1.26	0.78	0.35	1
23	199	44	1	2	2	1	3	5	1	2	0	0	3	2	25	0	0	0	0	1	1	3.7	1.25	2.05	0.87	0.4	1
13.92	370	47	2	2	2	1	1	1	2	3	0	1	3	2	15	1	0	0	0	1	1	4.79	2.57	1.92	0.66	0.3	1
26.21	248	55	2	3	1	2	2	1	2	1	0	1	1	2	19	0	1	0	0	1	0	3.81	1.89	1.69	0.5	0.23	1
23.32	386	31	1	1	2	1	3	2	1	4	0	1	3	2	25	0	0	0	0	1	1	3.35	1.5	1.44	0.91	0.41	1
17.97	389	32	1	1	1	1	2	4	1	4	1	1	3	2	27	0	0	0	0	1	1	2.69	1.1	1.25	0.74	0.34	1
19.67	442	71	3	5	1	1	3	5	1	2	0	1	2	1	27	1	0	0	1	0	1	3.51	1.67	1.51	0.73	0.33	1
18.81	306	55	2	3	1	1	3	5	1	2	0	0	1	2	29	0	0	0	0	1	1	4.07	1.86	1.86	0.78	0.35	1
22.67	351	67	3	4	1	1	2	5	1	2	0	1	2	2	31	1	0	0	0	1	1	4.63	2.72	1.56	0.76	0.35	1
17.58	355	77	3	5	2	2	1	1	2	2	0	0	1	1	8	1	0	0	0	1	1	4.66	2.26	2.05	0.77	0.35	1
23.08	426	47	2	2	1	1	2	3	1	2	1	1	3	1	10	1	0	0	1	1	0	4.36	2.84	1.1	0.93	0.42	1
11.86	458	66	3	4	1	1	2	5	1	3	0	0	3	1	12	1	0	0	1	1	0	2.9	1.42	1.27	0.46	0.21	1
22.97	596	52	2	3	1	1	3	3	1	2	0	0	3	1	18	1	0	0	1	1	0	5.27	3.1	1.75	0.92	0.42	1
18.74	275	73	3	5	2	1	2	5	1	4	0	0	3	1	18	1	0	0	0	1	1	5.65	3.44	1.87	0.75	0.34	1
19.76	176	64	3	4	2	1	2	1	2	1	0	1	3	1	19	1	0	0	0	1	1	4.8	2.74	1.71	0.76	0.35	1
25.11	329	50	2	3	1	1	1	4	1	4	1	1	3	1	20	1	0	0	0	1	1	5.28	2.86	2	0.93	0.42	1
22.37	456	61	3	4	1	1	2	3	1	1	0	1	3	1	20	1	0	0	1	0	1	5.01	2.71	1.9	0.89	0.4	1
25.79	404	44	1	2	1	1	1	3	1	1	0	0	3	1	21	0	0	0	0	1	1	4.36	2.14	1.85	0.82	0.37	1
10.76	420	47	2	2	1	1	2	1	2	3	0	1	3	1	22	0	0	0	1	1	0	4.81	1.57	2.95	0.63	0.29	1
16.35	277	61	3	4	2	1	1	5	1	3	0	0	1	1	23	0	0	0	0	1	1	5.86	3.86	1.6	0.87	0.4	1
33.3	336	64	3	4	2	1	2	5	1	1	0	1	3	1	23	0	0	0	0	1	1	5.24	3.31	1.52	0.91	0.41	1
19.37	302	70	3	5	1	1	3	1	2	1	0	0	3	1	24	0	0	0	0	1	1	4.13	2.26	1.54	0.73	0.33	1
14.82	270	42	1	2	2	1	1	4	1	3	0	0	2	1	26	0	0	0	0	1	1	5.2	3.52	1.37	0.69	0.31	1
18.8	324	47	2	2	1	1	3	1	2	3	0	0	3	1	26	0	0	0	0	1	1	4.15	2.14	1.66	0.76	0.35	1
7.39	267	72	3	5	1	1	2	1	2	1	0	0	2	1	27	1	0	0	0	1	1	4.12	1.88	1.98	0.57	0.26	1
23.42	325	51	2	3	2	1	3	5	1	2	0	1	3	1	28	1	0	0	0	1	1	4.67	2.65	1.64	0.84	0.38	1
20.37	265	74	3	5	2	1	1	5	1	2	0	1	2	1	29	1	0	0	0	1	1	5.52	3.15	2.06	0.69	0.31	1
19.14	325	76	3	5	2	2	3	5	1	4	0	1	2	1	29	1	0	0	0	1	1	4.71	2.24	2.07	0.88	0.4	1
26.05	395	70	3	5	2	1	2	1	2	1	0	0	2	2	8	1	0	0	0	1	1	5.46	2.01	3.03	0.93	0.42	1
27.95	201	49	2	2	2	1	2	1	2	1	0	1	1	2	10	1	1	0	0	1	0	5.14	2.25	2.63	0.57	0.26	1
36.51	332	46	2	2	1	1	2	1	2	2	1	1	3	2	14	1	1	0	0	1	0	4.62	2.43	1.87	0.7	0.32	1
15.51	389	59	2	3	1	1	1	3	1	2	1	1	3	2	14	1	0	0	0	1	1	5.59	3.49	1.75	0.78	0.35	1
24.87	310	33	1	1	2	1	3	4	1	3	0	0	3	2	15	0	0	0	0	1	1	5.38	3.5	1.46	0.93	0.42	1
24.82	187	46	2	2	1	1	2	1	2	1	0	1	3	2	15	0	0	0	0	1	1	5.54	3.59	1.62	0.73	0.33	1
21.35	328	53	2	3	2	1	2	1	2	2	0	1	1	2	16	0	0	0	0	1	1	4.45	2.06	1.99	0.88	0.4	1
17.75	315	54	2	3	2	1	1	1	2	1	0	1	3	2	16	1	0	0	0	1	1	4.62	2.57	1.74	0.69	0.31	1
11.85	319	39	1	1	1	1	3	1	2	2	0	1	3	2	17	0	0	0	0	1	1	3.62	1.87	1.43	0.7	0.32	1
20.01	283	48	2	2	2	2	2	5	1	1	0	0	3	2	17	0	0	0	0	1	1	4.36	2.5	1.53	0.73	0.33	1
18.61	258	65	3	4	1	1	2	1	2	2	1	0	2	2	18	1	0	0	0	1	1	4.43	2.48	1.63	0.71	0.32	1
10.76	394	46	2	2	2	1	1	1	2	3	0	0	3	2	18	1	0	0	0	1	1	4.67	2.63	1.76	0.62	0.28	1
26.24	345	77	3	5	1	1	3	1	2	3	0	0	2	2	19	1	0	0	0	1	1	3.61	1.98	1.23	0.87	0.4	1
16.78	283	43	1	2	1	1	3	1	2	3	0	1	3	2	19	0	0	0	0	1	1	5.19	3.54	1.3	0.78	0.35	1
16.76	403	43	1	2	1	1	3	3	1	2	0	1	3	2	19	0	0	0	0	1	1	5.58	3.55	1.68	0.78	0.35	1
24.7	434	44	1	2	1	1	1	2	1	2	0	0	3	2	19	0	0	0	1	1	0	4.54	2.27	1.85	0.92	0.42	1
14.34	216	55	2	3	2	1	3	1	2	1	0	1	1	2	20	0	0	0	0	1	1	5.26	2.86	2.08	0.7	0.32	1
23.27	333	72	3	5	1	1	2	5	1	2	0	0	2	2	20	1	0	0	0	1	1	3.26	1.22	1.62	0.93	0.42	1
16.23	246	48	2	2	2	1	2	3	1	1	0	0	3	2	20	0	0	0	0	1	1	4.58	2.27	2.01	0.67	0.3	1
17.41	431	43	1	2	1	1	3	2	1	2	0	0	3	2	21	0	0	0	1	1	0	4.03	2.02	1.64	0.81	0.37	1
15.55	408	49	2	2	1	1	3	1	2	2	1	0	3	2	21	0	0	0	0	1	1	4.44	2.8	1.29	0.76	0.35	1
28.32	330	54	2	3	1	1	1	4	1	2	1	1	3	2	21	0	0	0	0	1	1	4.85	3.12	1.33	0.88	0.4	1
19.93	356	77	3	5	2	1	2	5	1	2	0	0	1	2	22	0	0	0	0	1	1	3.49	1.16	2.01	0.71	0.32	1
15.07	375	45	2	2	1	1	2	1	2	1	0	0	3	2	22	0	0	0	0	1	1	4.07	2.19	1.6	0.62	0.28	1
13.52	228	56	2	3	2	1	1	4	1	4	0	0	3	2	23	1	0	0	0	1	1	4.91	2.23	2.38	0.66	0.3	1
25.57	266	59	2	3	1	1	2	1	2	3	0	1	3	2	23	1	1	0	0	1	0	5.53	3.71	1.53	0.64	0.29	1
48.63	219	68	3	4	2	1	1	1	2	2	0	1	1	2	24	0	1	0	0	0	1	3.95	1.62	1.93	0.87	0.4	1
13.8	351	64	3	4	1	1	2	5	1	4	0	0	2	2	24	1	1	0	0	1	0	2.57	0.92	1.39	0.58	0.26	1
10	336	42	1	2	2	1	3	3	1	2	0	0	3	2	24	0	0	0	0	1	1	3.02	1.3	1.57	0.34	0.15	1
28.55	245	46	2	2	2	1	2	4	1	2	0	0	3	2	24	1	0	0	0	1	1	5	2.68	1.9	0.92	0.42	1
16.39	298	46	2	2	2	1	1	4	1	1	0	0	3	2	24	0	0	0	0	1	1	4.51	2.37	1.79	0.78	0.35	1
14.63	360	47	2	2	2	1	2	3	1	2	0	1	3	2	24	0	0	0	0	1	1	4.41	2.33	1.77	0.69	0.31	1
20.5	266	49	2	2	1	1	2	3	1	2	1	1	3	2	24	1	0	0	0	1	1	3.47	1.36	1.74	0.81	0.37	1
24.45	256	54	2	3	2	1	3	5	1	3	0	0	3	2	24	1	0	0	0	1	1	4.7	2.61	1.75	0.75	0.34	1
17.63	445	70	3	5	1	2	1	5	1	2	1	1	1	2	25	1	0	0	1	1	0	4.91	2.71	1.89	0.69	0.31	1
19.16	260	33	1	1	2	1	1	3	1	3	0	0	3	2	25	0	0	0	0	1	1	4.05	2.22	1.44	0.86	0.39	1
11.18	494	40	1	2	1	2	3	2	1	1	0	0	3	2	25	0	0	0	1	1	0	4.59	2.54	1.74	0.68	0.31	1
17.74	231	49	2	2	2	1	3	1	2	1	0	0	3	2	25	1	0	0	0	1	1	4.58	2.3	1.94	0.74	0.34	1
27.37	246	57	2	3	2	1	3	5	1	2	0	1	3	2	25	1	1	0	0	1	0	5.24	2.88	1.97	0.85	0.39	1
20.98	397	58	2	3	1	1	1	2	1	4	1	1	3	2	25	0	0	0	0	1	1	4.51	2.95	1.18	0.83	0.38	1
16.94	272	37	1	1	2	1	3	5	1	4	0	1	1	2	27	0	0	0	0	1	1	4.25	2.08	1.85	0.71	0.32	1
26.11	325	69	3	4	1	1	2	5	1	1	1	0	1	2	27	1	0	0	0	1	1	4.21	2.36	1.44	0.9	0.41	1
18.14	334	42	1	2	1	2	2	1	2	1	1	1	2	2	27	0	0	0	0	1	1	5.03	3.39	1.3	0.75	0.34	1
25.71	417	38	1	1	1	1	3	1	2	2	0	0	3	2	27	0	0	0	0	1	1	4.25	2.63	1.2	0.92	0.42	1
20.08	405	65	3	4	2	2	2	3	1	1	0	0	1	2	28	1	0	0	0	1	1	4.78	2.58	1.86	0.74	0.34	1
21.64	225	36	1	1	2	1	3	1	2	3	0	1	3	2	28	0	0	0	0	1	1	4.49	2.75	1.33	0.91	0.41	1
19.09	257	43	1	2	1	1	2	5	1	1	0	1	3	2	28	0	0	0	0	1	1	4.14	2.19	1.6	0.77	0.35	1
27.65	333	50	2	3	1	1	3	5	1	3	0	1	3	2	28	1	0	0	0	1	1	5.23	3.03	1.8	0.87	0.4	1
15.11	457	41	1	2	1	1	3	3	1	4	0	0	3	2	29	0	0	0	1	1	0	4.82	3.21	1.27	0.74	0.34	1
28.67	383	60	3	4	1	1	2	1	2	2	1	1	3	2	29	1	1	0	0	1	0	4.07	2.65	1.05	0.81	0.37	1
21.76	254	63	3	4	2	2	1	5	1	2	0	1	1	2	30	0	0	0	0	1	1	5.75	3.5	1.84	0.91	0.41	1
10.7	303	43	1	2	2	1	3	4	1	2	0	0	3	2	30	0	0	0	0	1	1	4.83	3.12	1.45	0.58	0.26	1
23.41	378	47	2	2	2	1	1	4	1	4	0	0	3	2	30	0	0	0	0	1	1	3.7	1.52	1.82	0.8	0.36	1
20.17	246	72	3	5	2	1	3	5	1	3	0	1	3	2	30	0	0	0	0	1	1	5.81	2.89	2.52	0.88	0.4	1
19.11	283	43	1	2	2	1	1	4	1	3	0	0	3	2	32	0	0	0	0	1	1	3.43	1.8	1.21	0.93	0.42	1
28.42	226	64	3	4	2	1	1	5	1	1	0	0	1	3	9	0	0	0	0	1	1	3.73	2.13	1.18	0.93	0.42	1
23.52	316	47	2	2	2	1	2	3	1	2	0	0	3	3	10	0	0	0	0	1	1	4.83	2.3	2.12	0.91	0.41	1
18.33	303	44	1	2	2	1	3	4	1	3	0	1	3	3	11	0	0	0	0	1	1	4.45	2.26	1.8	0.86	0.39	1
17.51	146	63	3	4	2	1	2	1	2	1	0	0	3	3	13	1	0	0	0	1	1	4.92	2.26	2.29	0.82	0.37	1
19.19	315	60	3	4	1	1	1	5	1	1	0	1	1	3	16	0	0	0	0	1	1	5.15	3.27	1.53	0.76	0.35	1
16.08	595	57	2	3	1	1	1	5	1	2	1	1	1	3	19	0	0	0	1	1	0	3.64	1.73	1.54	0.82	0.37	1
20.6	224	61	3	4	1	1	1	5	1	1	0	0	1	3	19	0	0	0	0	1	1	4.31	2.68	1.22	0.9	0.41	1
22.37	451	44	1	2	1	1	2	1	2	1	1	1	3	3	19	0	0	0	1	1	0	4.95	3.26	1.27	0.93	0.42	1
19.67	251	52	2	3	2	1	3	4	1	1	0	0	3	3	20	0	0	0	0	1	1	4.4	2.26	1.77	0.82	0.37	1
19.65	309	60	3	4	2	1	2	1	2	2	0	0	3	3	21	0	0	0	0	1	1	4.22	2.41	1.49	0.71	0.32	1
14.34	279	45	2	2	2	1	2	1	2	2	0	0	3	3	22	0	0	0	0	1	1	5.4	3.13	1.97	0.67	0.3	1
13.27	239	62	3	4	2	1	1	5	1	1	0	1	3	3	27	0	0	0	0	1	1	4.98	2.73	1.95	0.67	0.3	1
24.79	295	57	2	3	1	1	1	5	1	4	0	1	2	3	29	1	0	0	0	1	1	4.79	3.04	1.35	0.88	0.4	1
10.35	294	53	2	3	1	1	1	5	1	1	0	0	3	1	23	1	0	0	0	1	0	3.66	2.04	1.35	0.59	0.27	1
18.49	373	66	3	4	1	1	2	1	2	1	0	0	1	1	17	1	0	0	0	1	0	3.48	1.75	1.38	0.78	0.35	1
5.59	276	63	3	4	1	1	3	1	2	2	0	1	3	1	13	0	0	0	0	0	1	4.45	2.6	1.64	0.46	0.21	1
7.96	377	77	3	5	1	2	2	1	2	1	1	0	3	1	24	0	0	0	0	1	0	3.54	1.13	2.21	0.45	0.2	1
36.87	271	63	3	4	1	1	3	1	2	3	0	0	3	1	27	0	1	0	0	0	0	4.09	2.24	1.5	0.77	0.35	1
23.62	321	67	3	4	1	1	2	1	2	1	0	0	3	2	17	1	0	0	0	1	0	5.22	2.36	2.48	0.83	0.38	1
24.54	365	60	3	4	1	1	1	1	2	2	1	1	3	2	25	1	0	0	0	1	0	4.47	1.83	2.25	0.85	0.39	1
15.6	381	49	2	2	1	1	3	1	2	4	0	0	2	2	28	0	0	0	0	0	1	3.34	1.82	1.11	0.9	0.41	1
6.4	225	44	1	2	2	1	1	1	2	3	0	0	1	2	29	0	0	0	0	1	0	6.15	3.59	2.28	0.62	0.28	1
15.18	252	48	2	2	2	2	2	4	1	1	0	0	3	2	29	0	0	0	0	1	0	4.57	2.42	1.83	0.7	0.32	1
14.68	299	65	3	4	1	1	2	1	2	1	0	0	3	2	32	1	0	0	0	1	0	4.6	2.37	1.94	0.63	0.29	1
18.11	108	50	2	3	2	1	2	1	2	1	0	0	3	2	22	1	0	0	0	1	0	4.89	2.43	2.12	0.75	0.34	1
18.77	338	51	2	3	1	1	2	1	2	1	0	0	3	3	8	0	0	0	0	1	0	5.54	3.51	1.66	0.82	0.37	1
4.74	251	52	2	3	1	1	2	3	1	2	1	0	3	1	25	0	0	0	0	1	0	5	2.63	2.16	0.47	0.21	1
18.57	307	66	3	4	1	2	3	1	2	2	1	1	3	1	26	1	0	0	0	1	0	5.12	3.37	1.44	0.68	0.31	1
22.26	332	55	2	3	1	1	3	1	2	1	1	1	3	2	21	1	0	0	0	1	0	4.98	3.11	1.51	0.79	0.36	1
14.9	303	48	2	2	1	1	3	1	2	2	1	1	3	2	25	0	0	0	0	1	0	4.49	2.89	1.25	0.77	0.35	1
19.57	436	71	3	5	1	1	3	5	1	2	0	0	3	1	20	1	0	0	1	0	0	4.11	2.26	1.51	0.74	0.34	1
21.72	384	67	3	4	1	1	1	1	2	2	0	1	2	1	27	0	0	0	0	0	1	5.87	3.64	1.82	0.91	0.41	1
34.73	258	55	2	3	2	1	2	5	1	1	0	0	1	2	27	1	0	0	0	1	0	3.47	1.86	1.21	0.89	0.4	1
17.65	304	59	2	3	1	2	2	5	1	1	0	0	3	3	21	1	0	0	0	1	0	5.35	2.78	2.22	0.76	0.35	1
17.97	204	41	1	2	2	1	1	3	1	3	0	1	3	1	8	0	0	0	0	1	0	5.09	2.95	1.8	0.75	0.34	1
22.11	307	47	2	2	2	1	1	1	2	1	0	1	1	1	10	1	0	0	0	1	0	4.1	2.46	1.29	0.77	0.35	1
3.85	286	47	2	2	1	1	3	1	2	1	0	1	3	1	10	0	0	0	0	0	1	5.07	2.7	2.12	0.56	0.25	1
16.16	205	59	2	3	2	2	1	1	2	1	0	1	3	1	14	1	0	0	0	1	0	3.27	1.59	1.35	0.72	0.33	1
25.09	279	55	2	3	1	1	2	1	2	2	1	1	3	1	15	1	1	0	0	0	0	4.7	2.47	1.84	0.86	0.39	1
22.3	206	72	3	5	2	1	2	5	1	3	0	0	2	1	16	1	0	0	0	1	0	4.63	2.79	1.48	0.8	0.36	1
16.76	278	61	3	4	2	1	1	1	2	1	0	1	3	1	16	0	0	0	0	1	0	4.8	2.42	2.02	0.8	0.36	1
12.67	479	62	3	4	1	1	2	1	2	1	0	0	3	1	16	1	0	0	1	0	0	5.61	3.06	2.25	0.65	0.3	1
19.31	186	44	1	2	2	1	2	1	2	1	0	0	3	1	17	0	0	0	0	1	0	4.24	2.06	1.78	0.87	0.4	1
22.91	189	53	2	3	2	1	2	5	1	1	0	0	3	1	17	1	0	0	0	1	0	5.06	2.8	1.89	0.82	0.37	1
21.22	391	71	3	5	2	1	1	1	2	1	0	0	3	1	17	0	0	0	0	1	0	4.45	2.34	1.71	0.88	0.4	1
18.61	358	47	2	2	1	1	2	4	1	4	0	1	3	1	19	0	0	0	0	1	0	4.6	2.66	1.55	0.85	0.39	1
13.55	289	48	2	2	2	1	3	5	1	2	0	1	3	1	19	0	0	0	0	1	0	3.37	1.47	1.64	0.58	0.26	1
4.47	442	59	2	3	1	1	3	1	2	1	1	1	3	1	19	0	0	0	1	0	0	3.74	1.7	1.77	0.6	0.27	1
27.01	320	63	3	4	1	1	3	2	1	4	0	0	3	1	19	1	0	0	0	1	0	4.69	3.13	1.14	0.93	0.42	1
8.63	215	44	1	2	2	1	1	4	1	1	0	0	2	1	20	0	0	0	0	1	0	4.69	2.39	2.07	0.51	0.23	1
14.44	358	72	3	5	1	2	2	5	1	2	0	0	2	1	20	1	0	0	0	1	0	5.05	3.21	1.52	0.71	0.32	1
2.13	229	41	1	2	2	1	3	2	1	1	0	0	3	1	20	0	0	0	0	1	0	3.79	2.03	1.56	0.44	0.2	1
16.38	324	49	2	2	1	1	3	3	1	1	0	1	3	1	20	1	0	0	0	1	0	4.62	2.34	1.98	0.67	0.3	1
29.02	302	61	3	4	2	2	1	1	2	2	0	1	3	1	20	1	0	0	0	1	0	5.36	3.49	1.49	0.84	0.38	1
20.93	328	46	2	2	2	1	1	5	1	3	0	0	1	1	21	0	0	0	0	1	0	3.51	1.21	1.9	0.87	0.4	1
10.91	314	47	2	2	2	1	3	4	1	1	0	0	3	1	21	0	0	0	0	1	0	4.91	2.5	2.09	0.71	0.32	1
18.14	291	55	2	3	2	1	3	5	1	1	0	0	1	1	22	0	0	0	0	0	1	5.01	3.06	1.56	0.85	0.39	1
18.15	321	47	2	2	1	1	3	2	1	4	1	1	3	1	22	1	0	0	0	1	0	4.48	2.68	1.45	0.76	0.35	1
21.75	356	49	2	2	2	1	2	4	1	2	0	1	3	1	22	0	0	0	0	1	0	4.14	2.4	1.32	0.92	0.42	1
19.34	317	45	2	2	1	1	3	4	1	2	0	1	3	1	23	0	0	0	0	1	0	4.67	2.85	1.46	0.8	0.36	1
26.47	377	46	2	2	1	1	3	3	1	2	0	1	3	1	23	0	1	0	0	0	0	5.34	2.55	2.45	0.74	0.34	1
19.35	306	48	2	2	2	1	2	5	1	1	0	1	3	1	23	0	0	0	0	1	0	4.27	2.27	1.6	0.89	0.4	1
24.16	208	54	2	3	1	1	3	1	2	1	0	0	3	1	23	1	1	0	0	0	0	3.79	1.61	1.88	0.67	0.3	1
10.56	378	55	2	3	1	1	1	4	1	2	0	0	3	1	23	1	0	0	0	1	0	4.97	2.81	1.88	0.61	0.28	1
13.94	244	46	2	2	2	1	2	5	1	2	0	0	3	1	24	0	0	0	0	1	0	4.84	2.44	2.1	0.66	0.3	1
18.57	337	47	2	2	1	1	3	3	1	2	0	1	3	1	24	0	0	0	0	1	0	4.8	2.55	1.85	0.87	0.4	1
11.31	364	47	2	2	1	1	2	1	2	4	0	1	3	1	24	0	0	0	0	1	0	4.89	2.69	1.94	0.57	0.26	1
15.32	315	51	2	3	2	1	3	4	1	1	0	1	3	1	24	1	0	0	0	1	0	5.01	2.77	1.88	0.8	0.36	1
11.93	242	63	3	4	2	1	1	1	2	2	0	0	3	1	24	0	0	0	0	1	0	5.02	2.32	2.4	0.66	0.3	1
24.88	212	66	3	4	1	1	2	1	2	1	0	1	3	1	24	1	0	0	0	1	0	4.43	2.21	1.8	0.93	0.42	1
10.88	349	47	2	2	1	1	2	1	2	2	0	1	3	1	25	0	0	0	0	1	0	3.32	1.75	1.31	0.57	0.26	1
10.71	288	52	2	3	1	1	3	3	1	1	0	0	3	1	25	1	0	0	0	1	0	5.36	3.49	1.58	0.63	0.29	1
6.13	405	48	2	2	1	1	3	5	1	1	0	1	2	1	26	0	0	0	0	1	0	4.5	2.49	1.77	0.53	0.24	1
19.78	285	74	3	5	1	1	3	5	1	3	0	1	2	1	26	1	0	0	0	1	0	3.77	1.92	1.46	0.86	0.39	1
14.54	439	34	1	1	1	1	3	4	1	2	0	1	3	1	26	0	0	0	1	0	0	4.19	2.08	1.76	0.76	0.35	1
16.84	313	46	2	2	1	2	3	2	1	1	1	0	3	1	26	0	0	0	0	1	0	5.15	3.34	1.47	0.74	0.34	1
15.1	393	46	2	2	1	1	2	1	2	1	1	1	3	1	26	0	0	0	0	0	1	5.35	3.14	1.85	0.79	0.36	1
17.01	219	53	2	3	2	1	1	2	1	3	0	0	3	1	26	0	0	0	0	1	0	4.78	2.46	1.96	0.8	0.36	1
23.84	333	68	3	4	2	1	3	1	2	2	0	1	3	1	26	1	0	0	0	1	0	4.56	2.61	1.57	0.84	0.38	1
20.89	467	68	3	4	2	2	2	1	2	1	0	1	3	1	27	1	0	0	1	0	0	4.87	2.55	1.91	0.9	0.41	1
14.58	394	47	2	2	1	1	3	4	1	1	0	0	3	1	28	0	0	0	0	1	0	4.34	2.67	1.37	0.65	0.3	1
20.7	364	59	2	3	1	1	3	1	2	2	0	0	3	1	28	1	0	0	0	1	0	3.84	2.12	1.3	0.93	0.42	1
22.51	360	63	3	4	1	1	3	5	1	1	1	1	1	1	30	0	0	0	0	1	0	5.29	2.98	1.89	0.92	0.42	1
14.13	327	69	3	4	1	2	3	5	1	2	1	0	1	1	30	1	0	0	0	1	0	5.1	3.46	1.36	0.62	0.28	1
22.46	397	56	2	3	1	1	3	2	1	4	0	1	3	1	31	1	0	0	0	1	0	5.06	3.06	1.62	0.83	0.38	1
22.05	258	45	2	2	2	1	2	4	1	2	0	0	3	2	7	1	0	0	0	1	0	4.95	2.91	1.64	0.87	0.4	1
14.59	391	69	3	4	1	1	3	5	1	4	0	0	2	2	8	1	0	0	0	1	0	4.49	2.55	1.67	0.6	0.27	1
22.53	176	45	2	2	2	1	3	1	2	1	0	1	3	2	8	0	0	0	0	1	0	4.49	1.99	2.13	0.81	0.37	1
13.2	375	44	1	2	1	1	1	2	1	2	0	1	3	2	10	1	0	0	0	1	0	5.87	3.11	2.45	0.68	0.31	1
20.98	187	46	2	2	2	1	2	5	1	2	0	0	3	2	10	0	0	0	0	1	0	4.53	2.46	1.68	0.85	0.39	1
16.01	275	46	2	2	2	1	3	4	1	1	0	0	3	2	10	0	1	0	0	0	0	6.06	4.04	1.66	0.8	0.36	1
17.49	413	36	1	1	1	1	3	2	1	4	0	0	3	2	11	0	0	0	0	1	0	4.22	2.55	1.28	0.86	0.39	1
18.05	306	42	1	2	1	1	3	1	2	3	0	1	3	2	12	0	0	0	0	1	0	5.18	3.01	1.81	0.8	0.36	1
12.92	258	47	2	2	2	1	2	3	1	2	0	1	3	2	13	0	0	0	0	1	0	5.73	3.78	1.69	0.58	0.26	1
17.26	347	53	2	3	1	1	2	5	1	1	0	0	3	2	14	1	0	0	0	1	0	4.9	3	1.51	0.85	0.39	1
23.81	244	49	2	2	2	1	1	5	1	1	0	0	1	2	16	0	0	0	0	1	0	3.92	2.22	1.32	0.83	0.38	1
9.09	217	68	3	4	2	1	2	1	2	2	0	0	1	2	16	0	0	0	0	1	0	4.32	1.79	2.3	0.5	0.23	1
15.66	275	48	2	2	2	1	2	4	1	2	0	0	2	2	16	0	0	0	0	0	1	4.11	1.79	1.99	0.73	0.33	1
13.62	276	49	2	2	2	1	1	4	1	1	0	0	3	2	16	1	0	0	0	1	0	4.57	2.46	1.78	0.72	0.33	1
4.06	332	51	2	3	2	1	2	4	1	3	0	0	2	2	17	0	0	0	0	1	0	4.45	1.43	2.81	0.47	0.21	1
14.55	361	48	2	2	1	1	3	1	2	1	0	0	3	2	17	0	0	0	0	0	1	4.76	2.86	1.55	0.76	0.35	1
16.52	209	59	2	3	1	1	1	5	1	1	0	0	1	2	18	1	0	0	0	1	0	3.58	2.27	1	0.69	0.31	1
13.98	267	74	3	5	1	1	2	5	1	1	0	0	1	2	18	1	0	0	0	0	1	5.39	2.93	2.14	0.71	0.32	1
22.11	315	79	3	5	1	1	2	1	2	2	0	1	1	2	18	1	0	0	0	1	0	3.8	1.73	1.68	0.85	0.39	1
23.79	239	56	2	3	2	1	3	1	2	1	0	0	3	2	18	1	0	0	0	1	0	5.57	3.11	2.11	0.76	0.35	1
19.31	337	38	1	1	2	1	2	5	1	3	0	0	1	2	19	0	0	0	0	1	0	5.09	3.17	1.53	0.86	0.39	1
11.42	403	63	3	4	2	1	2	5	1	3	0	1	2	2	19	0	0	0	0	0	1	4.76	2.7	1.76	0.66	0.3	1
21.33	373	34	1	1	1	1	1	3	1	2	0	0	3	2	19	1	0	0	0	1	0	3.22	1.58	1.22	0.93	0.42	1
11.11	251	35	1	1	2	1	2	4	1	2	0	1	3	2	19	0	0	0	0	1	0	3.71	1.88	1.53	0.66	0.3	1
22.02	293	38	1	1	1	2	3	4	1	2	0	0	3	2	19	0	0	0	0	1	0	4.4	2.98	1.01	0.91	0.41	1
43.33	274	52	2	3	1	1	2	1	2	2	0	0	3	2	19	0	1	0	0	0	0	3.28	1.37	1.53	0.83	0.38	1
9.98	403	46	2	2	1	1	3	1	2	4	1	0	2	2	20	0	0	0	0	1	0	2.74	1.29	1.18	0.6	0.27	1
17.08	271	42	1	2	1	1	3	2	1	3	0	1	3	2	20	0	0	0	0	1	0	5.02	3.01	1.65	0.8	0.36	1
16.1	251	48	2	2	2	1	2	5	1	1	0	0	3	2	20	0	0	0	0	1	0	4.4	1.84	2.24	0.71	0.32	1
19.35	236	49	2	2	2	1	2	1	2	1	0	0	3	2	20	1	0	0	0	1	0	5.43	3.58	1.46	0.85	0.39	1
19.08	324	56	2	3	1	1	1	4	1	4	1	1	3	2	20	1	1	0	0	0	0	4.93	3.22	1.31	0.88	0.4	1
14.3	321	75	3	5	1	1	3	5	1	1	0	0	2	2	21	1	0	0	0	0	1	3.89	1.94	1.66	0.64	0.29	1
19.97	306	31	1	1	1	1	1	3	1	1	1	1	3	2	21	1	0	0	0	1	0	4.72	3.05	1.25	0.93	0.42	1
10	318	34	1	1	1	1	3	1	2	4	0	0	3	2	21	0	0	0	0	1	0	4.5	2.23	2.11	0.36	0.16	1
9.21	525	44	1	2	1	1	3	2	1	4	1	1	3	2	21	0	0	0	1	0	0	4.71	2.26	2.11	0.75	0.34	1
11.87	249	45	2	2	2	1	2	1	2	1	0	1	3	2	21	0	0	0	0	1	0	4.48	2.29	1.88	0.69	0.31	1
16.41	257	47	2	2	2	1	2	1	2	2	0	0	3	2	21	0	0	0	0	1	0	3.2	0.72	2.17	0.69	0.31	1
14.42	331	52	2	3	1	1	1	3	1	2	0	1	3	2	21	0	0	0	0	1	0	5.24	2.92	1.99	0.72	0.33	1
16.98	295	55	2	3	1	1	2	1	2	2	1	0	3	2	21	0	0	0	0	1	0	4.43	2.66	1.44	0.72	0.33	1
15.36	285	56	2	3	2	1	3	5	1	4	0	1	3	2	21	1	0	0	0	0	1	4.29	2.39	1.56	0.74	0.34	1
14.4	228	58	2	3	2	1	3	1	2	1	0	1	3	2	21	0	0	0	0	0	1	4.56	2.14	2.12	0.65	0.3	1
15.6	158	62	3	4	2	1	2	1	2	2	0	1	3	2	21	1	0	0	0	1	0	4.27	2.46	1.5	0.68	0.31	1
18.33	266	74	3	5	2	2	1	1	2	1	0	0	3	2	21	1	0	0	0	1	0	5.38	3.01	1.95	0.92	0.42	1
20.61	297	63	3	4	1	1	2	1	2	2	0	1	1	2	22	1	0	0	0	1	0	4.74	1.88	2.49	0.81	0.37	1
16.36	234	47	2	2	2	1	2	1	2	1	0	0	2	2	22	0	0	0	0	1	0	4	1.79	1.88	0.73	0.33	1
22.15	334	68	3	4	1	1	2	1	2	1	0	0	2	2	22	0	1	0	0	0	0	5.54	3.1	2.08	0.79	0.36	1
23.55	301	32	1	1	2	1	1	4	1	2	0	0	3	2	22	0	0	0	0	1	0	4.22	2.44	1.38	0.88	0.4	1
10.74	306	33	1	1	1	1	3	2	1	4	0	1	3	2	22	0	0	0	0	1	0	4.38	2.59	1.46	0.72	0.33	1
16.38	244	38	1	1	2	1	3	4	1	2	0	0	3	2	22	0	0	0	0	1	0	3.62	1.67	1.62	0.72	0.33	1
11.78	191	43	1	2	2	1	2	3	1	4	0	1	3	2	22	0	0	0	0	1	0	4.44	2.21	1.94	0.63	0.29	1
18.56	255	43	1	2	2	1	3	3	1	1	0	1	3	2	22	0	0	0	0	1	0	3.61	2.01	1.21	0.85	0.39	1
5.5	449	46	2	2	1	2	1	4	1	4	1	1	3	2	22	0	0	0	1	0	0	4.37	1.67	2.45	0.54	0.25	1
15.98	223	47	2	2	2	1	3	3	1	2	0	0	3	2	22	0	0	0	0	1	0	4.39	2.55	1.5	0.74	0.34	1
16.94	245	48	2	2	2	1	2	4	1	2	0	0	3	2	22	1	0	0	0	1	0	5.33	2.37	2.59	0.81	0.37	1
18.43	343	48	2	2	2	1	3	2	1	4	0	1	3	2	22	0	0	0	0	1	0	3.82	1.74	1.68	0.87	0.4	1
16.19	166	50	2	3	2	1	3	4	1	2	0	0	3	2	22	1	0	0	0	1	0	4.72	2.39	1.96	0.82	0.37	1
14.28	296	52	2	3	2	2	2	5	1	1	0	1	3	2	22	0	0	0	0	1	0	3.82	1.34	2.18	0.65	0.3	1
18.82	257	55	2	3	2	1	3	5	1	1	0	1	3	2	22	1	0	0	0	1	0	4.35	2.28	1.76	0.69	0.31	1
30.66	164	48	2	2	1	1	1	1	2	2	0	1	1	2	23	1	1	0	0	0	0	3.26	1.1	1.87	0.63	0.29	1
17.4	394	69	3	4	1	1	2	1	2	1	0	0	1	2	23	1	0	0	0	1	0	4.72	2.92	1.41	0.86	0.39	1
18.22	318	31	1	1	2	1	1	2	1	4	0	1	3	2	23	0	0	0	0	1	0	4.24	2.49	1.35	0.89	0.4	1
9.16	308	32	1	1	2	1	3	4	1	2	0	1	3	2	23	0	0	0	0	1	0	2.81	1.25	1.29	0.59	0.27	1
20.5	262	36	1	1	2	1	2	3	1	1	0	0	3	2	23	0	0	0	0	1	0	3.4	1.95	1.08	0.81	0.37	1
12.9	207	44	1	2	2	2	3	3	1	1	0	1	3	2	23	0	0	0	0	0	1	3.82	1.78	1.73	0.69	0.31	1
22.96	268	51	2	3	1	1	3	3	1	2	1	1	3	2	23	1	0	0	0	1	0	3.97	2.36	1.24	0.81	0.37	1
16.64	160	57	2	3	2	1	3	5	1	3	0	1	3	2	23	1	0	0	0	0	1	5.92	3.66	1.96	0.65	0.3	1
19.75	305	55	2	3	1	1	3	1	2	4	0	0	1	2	24	0	0	0	0	1	0	4.24	2.55	1.33	0.8	0.36	1
5.96	195	39	1	1	2	1	3	2	1	3	0	0	2	2	24	0	0	0	0	0	1	5.2	2.5	2.43	0.59	0.27	1
17.28	300	61	3	4	1	1	3	1	2	1	0	1	2	2	24	0	0	0	0	1	0	4.64	2.51	1.77	0.8	0.36	1
9.64	278	41	1	2	2	1	3	2	1	4	0	0	3	2	24	0	0	0	0	1	0	4.71	2.5	1.94	0.59	0.27	1
5.04	111	42	1	2	2	1	3	4	1	4	0	1	3	2	24	0	0	0	0	1	0	3.86	1.95	1.66	0.54	0.25	1
13.16	249	47	2	2	2	1	3	3	1	2	0	0	3	2	24	0	0	0	0	1	0	3.9	1.41	2.19	0.67	0.3	1
9.59	221	55	2	3	1	1	3	1	2	2	1	1	3	2	24	0	0	0	0	1	0	3.82	1.68	1.86	0.61	0.28	1
20.88	332	56	2	3	1	1	2	1	2	1	1	1	3	2	24	0	0	0	0	1	0	5.85	3.97	1.47	0.91	0.41	1
12.06	342	58	2	3	2	1	3	1	2	1	0	1	3	2	24	0	0	0	0	0	1	6.06	3.89	1.89	0.61	0.28	1
24	267	64	3	4	2	1	3	5	1	2	0	1	2	2	25	0	0	0	0	1	0	5.25	2.7	2.14	0.91	0.41	1
12.48	179	43	1	2	2	1	2	1	2	1	0	0	3	2	25	0	0	0	0	0	1	5.34	3.02	2.01	0.69	0.31	1
19.42	347	55	2	3	2	1	2	4	1	1	0	0	3	2	25	0	0	0	0	1	0	4.49	2.55	1.61	0.73	0.33	1
24.46	364	56	2	3	1	1	3	4	1	1	0	1	3	2	25	1	0	0	0	1	0	5.71	3.66	1.67	0.84	0.38	1
9	426	44	1	2	1	1	3	5	1	2	1	1	1	2	26	0	0	0	1	0	0	4.27	2.33	1.64	0.65	0.3	1
9.54	560	71	3	5	1	1	2	5	1	2	0	0	1	2	26	1	0	0	1	0	0	3.98	2.06	1.66	0.57	0.26	1
26.51	285	52	2	3	2	1	3	5	1	1	0	0	2	2	26	1	0	0	0	1	0	4.1	1.69	2.05	0.79	0.36	1
21.03	492	72	3	5	1	1	2	1	2	1	0	1	2	2	26	1	0	0	1	0	0	5.33	2.04	2.92	0.82	0.37	1
25.37	229	73	3	5	2	1	3	5	1	4	0	0	2	2	26	1	1	0	0	0	0	4.62	2.44	1.81	0.82	0.37	1
14.62	334	33	1	1	2	1	3	5	1	4	0	1	3	2	26	0	0	0	0	1	0	3.86	1.78	1.75	0.72	0.33	1
16.63	292	41	1	2	2	1	3	4	1	1	0	0	3	2	26	0	0	0	0	1	0	4.01	2.2	1.46	0.76	0.35	1
24.39	321	46	2	2	2	1	2	4	1	1	0	0	3	2	26	1	0	0	0	1	0	4.48	2.72	1.36	0.87	0.4	1
7.09	304	47	2	2	1	1	2	3	1	1	0	0	3	2	26	0	0	0	0	1	0	3.68	1.91	1.52	0.56	0.25	1
10.47	394	47	2	2	1	1	3	2	1	4	0	1	3	2	26	1	0	0	0	1	0	4.81	2.14	2.38	0.63	0.29	1
13.18	259	54	2	3	2	1	1	5	1	1	0	0	3	2	26	1	0	0	0	1	0	5.51	2.81	2.4	0.66	0.3	1
18.32	261	34	1	1	2	1	3	5	1	4	0	0	1	2	27	0	0	0	0	1	0	5.1	2.72	2.06	0.7	0.32	1
46.31	237	58	2	3	1	1	3	5	1	1	0	1	1	2	27	0	1	0	0	0	0	5.49	3.38	1.77	0.75	0.34	1
18.51	271	45	2	2	2	1	3	4	1	3	0	1	2	2	27	0	0	0	0	1	0	5.15	2.6	2.21	0.75	0.34	1
17.94	262	33	1	1	2	1	3	2	1	2	0	1	3	2	27	0	0	0	0	1	0	4.45	2.18	1.92	0.78	0.35	1
6.28	154	36	1	1	2	2	1	4	1	3	0	0	3	2	27	0	0	0	0	1	0	4.97	2.66	2.08	0.5	0.23	1
10.45	316	37	1	1	2	1	3	4	1	4	0	1	3	2	27	0	0	0	0	1	0	5.45	3.08	2.11	0.58	0.26	1
17.64	336	43	1	2	1	1	3	5	1	4	0	1	3	2	27	1	0	0	0	1	0	4.36	2.17	1.8	0.85	0.39	1
12.77	247	46	2	2	2	1	3	1	2	2	0	0	3	2	27	1	0	0	0	1	0	4.62	2.48	1.83	0.68	0.31	1
12.7	318	48	2	2	1	1	3	3	1	2	0	0	3	2	27	0	0	0	0	1	0	3.75	2.18	1.25	0.7	0.32	1
15.71	273	50	2	3	2	1	1	1	2	1	0	0	3	2	27	0	0	0	0	1	0	4.19	2.22	1.62	0.76	0.35	1
16.84	340	52	2	3	1	1	1	3	1	4	0	1	3	2	27	0	0	0	0	1	0	4.24	2.62	1.28	0.74	0.34	1
12.49	156	63	3	4	2	1	3	1	2	1	0	1	3	2	27	0	1	0	0	0	0	5.26	2.71	2.26	0.63	0.29	1
23.46	282	72	3	5	1	2	3	5	1	2	0	1	1	2	28	1	0	0	0	1	0	5.11	3	1.72	0.86	0.39	1
24.33	244	40	1	2	2	1	2	5	1	1	0	0	2	2	28	0	0	0	0	1	0	3.66	1.84	1.4	0.93	0.42	1
18.06	331	62	3	4	1	1	3	5	1	1	0	1	2	2	28	1	0	0	0	1	0	3.85	1.85	1.68	0.7	0.32	1
20.71	337	65	3	4	2	1	1	5	1	4	0	1	2	2	28	1	0	0	0	1	0	5.65	3.49	1.77	0.85	0.39	1
23.87	337	31	1	1	1	1	3	3	1	3	0	1	3	2	28	0	0	0	0	1	0	5.31	3.05	1.87	0.85	0.39	1
18.02	267	37	1	1	1	1	3	2	1	3	0	1	3	2	28	0	0	0	0	1	0	5.39	3.38	1.59	0.92	0.42	1
15.54	370	73	3	5	1	1	2	1	2	2	0	1	3	2	28	1	0	0	0	1	0	4.69	2.55	1.82	0.71	0.32	1
13.33	532	31	1	1	1	1	3	3	1	3	0	0	3	2	29	0	0	0	1	0	0	4.38	2.07	1.95	0.79	0.36	1
15.06	332	53	2	3	1	1	3	1	2	1	0	1	3	2	29	1	0	0	0	1	0	4.54	2.16	2.04	0.74	0.34	1
18.24	284	63	3	4	1	1	3	5	1	3	0	1	3	2	29	0	0	0	0	1	0	5.85	4.09	1.43	0.73	0.33	1
20.69	376	74	3	5	1	1	3	5	1	2	0	0	3	2	29	1	0	0	0	1	0	5.15	3.13	1.65	0.81	0.37	1
23.03	252	44	1	2	2	1	1	1	2	2	0	1	2	2	30	0	0	0	0	1	0	5.22	3.07	1.74	0.9	0.41	1
17.81	262	53	2	3	2	1	2	5	1	4	0	0	2	2	30	0	0	0	0	1	0	3.64	1.63	1.7	0.68	0.31	1
14.58	328	32	1	1	2	1	3	5	1	4	0	1	2	2	31	0	0	0	0	1	0	4.76	2.71	1.69	0.79	0.36	1
18.05	336	49	2	2	1	1	3	2	1	3	0	0	3	2	31	1	0	0	0	1	0	3.57	1.61	1.6	0.8	0.36	1
15.57	419	53	2	3	1	1	3	2	1	4	0	1	3	2	31	0	0	0	0	1	0	5	3	1.65	0.77	0.35	1
16.32	217	37	1	1	2	1	1	4	1	4	0	0	3	2	32	0	0	0	0	1	0	4.51	2.53	1.64	0.74	0.34	1
12.77	273	48	2	2	2	2	1	5	1	2	0	0	3	2	33	1	0	0	0	1	0	4.88	2.82	1.75	0.68	0.31	1
16.92	225	50	2	3	1	1	1	1	2	1	1	1	3	3	9	0	0	0	0	1	0	5.09	3.21	1.57	0.68	0.31	1
11.35	339	69	3	4	1	2	2	1	2	1	0	0	1	3	11	0	0	0	0	0	1	5.17	2.69	2.19	0.63	0.29	1
22.58	252	43	1	2	2	1	2	1	2	2	0	1	3	3	12	0	0	0	0	1	0	4.92	2.91	1.6	0.91	0.41	1
4.69	518	75	3	5	1	1	2	1	2	1	0	0	1	3	15	0	0	0	1	0	0	2.94	1.44	1.25	0.54	0.25	1
8.81	258	36	1	1	2	1	2	3	1	2	0	0	3	3	15	0	0	0	0	1	0	4.43	2.53	1.68	0.49	0.22	1
14.39	251	38	1	1	2	1	1	4	1	2	0	0	3	3	17	0	0	0	0	1	0	3.89	2.25	1.31	0.73	0.33	1
18.51	156	55	2	3	2	2	2	1	2	2	0	0	1	3	18	0	0	0	0	1	0	4.97	2.23	2.39	0.78	0.35	1
27.01	401	50	2	3	1	1	2	1	2	2	1	1	3	3	18	1	0	0	0	1	0	4.79	2.71	1.67	0.91	0.41	1
12.8	599	64	3	4	1	1	2	1	2	2	0	0	3	3	18	0	0	0	1	0	0	5.36	2.48	2.56	0.7	0.32	1
13	341	53	2	3	1	1	2	1	2	1	1	0	2	3	19	1	0	0	0	1	0	4.58	2.66	1.62	0.67	0.3	1
23.39	297	66	3	4	1	1	1	5	1	2	0	1	1	3	20	1	0	0	0	1	0	4.41	2.5	1.5	0.91	0.41	1
19.25	230	52	2	3	2	1	3	5	1	1	0	0	1	3	22	1	0	0	0	1	0	4.51	2.36	1.77	0.84	0.38	1
7.65	234	38	1	1	2	1	3	1	2	2	0	0	3	3	25	0	1	0	0	0	0	4.03	2.42	1.33	0.61	0.28	1
21.05	258	71	3	5	2	2	2	1	2	2	0	0	3	3	29	0	0	0	0	1	0	3.84	2.25	1.17	0.93	0.42	1
2.98	323	46	2	2	2	1	3	3	1	2	0	0	3	3	30	1	0	0	0	1	0	4.11	1.69	2.22	0.44	0.2	1
7.83	359	31	1	1	2	1	3	4	1	2	0	0	3	3	32	0	0	0	0	0	1	3.79	1.92	1.62	0.55	0.25	1
19.56	193	39	1	1	2	1	3	3	1	2	0	0	3	3	32	1	0	0	0	1	0	4.41	2.32	1.75	0.75	0.34	1
17.51	338	70	3	5	2	2	1	5	1	2	0	1	1	1	23	0	0	0	0	0	0	6.12	2.96	2.75	0.91	0.41	1
13.53	236	55	2	3	2	1	3	5	1	3	0	1	3	1	27	1	0	0	0	0	0	4.73	2.25	2.18	0.67	0.3	1
16.87	254	36	1	1	2	1	3	3	1	2	0	1	3	2	24	0	0	0	0	0	0	4.29	2.2	1.69	0.88	0.4	1
9.61	286	67	3	4	1	1	1	1	2	1	0	0	1	2	24	0	0	0	0	0	0	3.97	1.94	1.71	0.71	0.32	1
19.48	208	69	3	4	1	1	2	3	1	2	0	1	1	1	14	1	0	0	0	0	0	4.56	2.57	1.59	0.89	0.4	1
16.49	283	52	2	3	1	2	3	3	1	1	0	1	3	1	25	0	0	0	0	0	0	5.68	3.73	1.6	0.76	0.35	1
7.85	286	49	2	2	1	1	3	5	1	1	0	1	1	2	19	0	0	0	0	0	0	4.24	2.52	1.42	0.66	0.3	1
11.61	302	49	2	2	2	1	2	5	1	1	0	0	1	2	24	0	0	0	0	0	0	4.41	2.22	1.89	0.67	0.3	1
9.77	314	39	1	1	2	1	3	2	1	4	0	0	3	2	31	0	0	0	0	0	0	4.01	1.91	1.83	0.59	0.27	1
4.21	358	33	1	1	1	1	3	1	2	1	0	0	2	3	17	0	0	0	0	0	0	3.71	1.83	1.63	0.54	0.25	1
10.56	356	68	3	4	1	1	1	1	2	1	1	1	3	3	27	0	0	0	0	0	0	4.08	1.33	2.4	0.77	0.35	1
19	275	48	2	2	2	1	1	5	1	1	0	0	2	1	20	0	0	0	0	0	0	4.51	2.3	1.79	0.93	0.42	1
10.87	182	44	1	2	2	1	2	1	2	1	0	1	3	1	20	0	0	0	0	0	0	4.43	1.54	2.59	0.65	0.3	1
14.68	250	45	2	2	2	1	3	5	1	1	0	0	1	1	26	0	0	0	0	0	0	3.82	1.93	1.48	0.9	0.41	1
14.51	306	40	1	2	1	1	2	1	2	1	0	0	3	2	20	1	0	0	0	0	0	4.46	2.4	1.74	0.71	0.32	1
10.75	316	76	3	5	1	1	2	1	2	2	0	0	1	2	21	0	0	0	0	0	0	6.1	2.83	2.92	0.78	0.35	1
5.19	172	40	1	2	2	2	3	4	1	2	0	0	3	2	22	0	0	0	0	0	0	3.97	1.6	2.12	0.54	0.25	1
17.53	296	46	2	2	1	1	3	3	1	3	0	0	3	2	24	0	0	0	0	0	0	4.36	2.46	1.52	0.83	0.38	1
11.66	290	64	3	4	1	1	3	1	2	2	1	1	1	2	25	1	0	0	0	0	0	5.35	2.58	2.45	0.71	0.32	1
13.59	266	37	1	1	2	1	3	3	1	1	0	0	3	2	26	0	0	0	0	0	0	3.34	1.72	1.26	0.8	0.36	1
2.42	356	68	3	4	1	1	1	1	2	1	1	1	3	1	14	0	0	0	0	0	0	4.32	2.27	1.84	0.46	0.21	1
14.46	282	69	3	4	1	1	3	1	2	1	0	1	1	1	16	1	0	0	0	0	0	3.35	1.3	1.69	0.79	0.36	1
5.51	246	34	1	1	2	2	1	1	2	1	0	0	3	1	29	0	0	0	0	0	0	5.01	2.97	1.78	0.58	0.26	1
14.85	349	65	3	4	1	1	2	5	1	1	1	1	1	2	12	0	0	0	0	0	0	3.71	1.86	1.44	0.91	0.41	1
17.76	367	77	3	5	1	1	1	3	1	1	0	1	2	2	12	1	0	0	0	0	0	4.1	1.72	1.98	0.88	0.4	1
16.29	267	42	1	2	1	1	2	1	2	1	1	1	3	2	20	0	0	0	0	0	0	5.1	2.36	2.34	0.87	0.4	1
12.72	227	76	3	5	1	1	2	1	2	1	1	1	3	2	24	1	0	0	0	0	0	5.23	2.6	2.3	0.72	0.33	1
12	320	53	2	3	1	1	1	1	2	2	1	1	3	1	8	0	0	0	0	0	0	5.13	2.92	1.86	0.78	0.35	1
10.7	278	52	2	3	2	1	2	4	1	2	0	1	3	1	10	0	0	0	0	0	0	5.44	2.5	2.63	0.68	0.31	1
17.62	252	67	3	4	1	2	2	1	2	1	0	1	3	1	10	1	0	0	0	0	0	4.24	1.4	2.5	0.74	0.34	1
16.22	313	54	2	3	1	1	3	5	1	2	0	1	3	1	11	0	0	0	0	0	0	4.84	2.22	2.25	0.81	0.37	1
21.98	245	49	2	2	2	2	3	5	1	2	0	1	3	1	13	0	0	0	0	0	0	5.22	3.22	1.58	0.92	0.42	1
14.16	262	45	2	2	2	1	2	1	2	1	0	0	3	1	14	0	0	0	0	0	0	5.61	2.91	2.4	0.66	0.3	1
10.4	238	60	3	4	1	1	2	1	2	1	0	0	2	1	16	1	0	0	0	0	0	4.75	2.39	2.05	0.69	0.31	1
18.69	230	46	2	2	2	1	2	1	2	1	0	0	3	1	16	0	0	0	0	0	0	4.73	2.42	1.91	0.87	0.4	1
13.5	205	42	1	2	2	1	2	3	1	4	0	0	3	1	17	1	0	0	0	0	0	4.07	1.67	2.07	0.72	0.33	1
17.53	285	46	2	2	1	1	2	1	2	2	0	0	3	1	17	0	0	0	0	0	0	4.61	2.53	1.69	0.86	0.39	1
14.21	329	56	2	3	1	1	3	1	2	2	1	1	3	1	17	0	0	0	0	0	0	5.47	3.2	1.91	0.79	0.36	1
7.86	255	68	3	4	2	1	2	5	1	1	0	1	1	1	18	1	0	0	0	0	0	4.18	1.7	2.2	0.61	0.28	1
9.99	322	43	1	2	1	1	3	1	2	1	0	0	3	1	18	0	0	0	0	0	0	3.35	1.79	1.31	0.55	0.25	1
16.81	238	48	2	2	2	1	2	1	2	1	0	1	3	1	18	0	0	0	0	0	0	5.71	3.27	2.06	0.83	0.38	1
14.17	312	62	3	4	1	1	3	3	1	2	0	0	3	1	18	1	0	0	0	0	0	5.73	2.51	2.84	0.84	0.38	1
18.75	194	71	3	5	2	2	1	1	2	3	0	0	3	1	18	1	0	0	0	0	0	5.15	2.5	2.23	0.92	0.42	1
13.93	268	63	3	4	2	1	2	5	1	1	0	1	1	1	19	1	0	0	0	0	0	6.13	3.42	2.33	0.83	0.38	1
12.48	318	42	1	2	1	1	2	1	2	1	1	1	3	1	19	0	0	0	0	0	0	4.4	2.41	1.65	0.74	0.34	1
6.65	211	46	2	2	2	1	3	5	1	1	0	0	3	1	19	0	0	0	0	0	0	4.7	1.83	2.6	0.59	0.27	1
16.08	237	63	3	4	2	1	2	1	2	1	0	0	3	1	19	1	0	0	0	0	0	5.33	3.23	1.76	0.75	0.34	1
12.54	302	63	3	4	1	1	3	4	1	1	1	1	2	1	20	1	0	0	0	0	0	4.98	2.67	1.98	0.73	0.33	1
14.36	288	35	1	1	2	1	2	5	1	3	0	1	3	1	20	0	0	0	0	0	0	3.27	1.37	1.52	0.84	0.38	1
3.35	223	55	2	3	2	1	2	1	2	4	0	1	3	1	20	0	0	0	0	0	0	5.03	2.09	2.74	0.45	0.2	1
11.77	288	62	3	4	1	1	1	1	2	2	1	0	3	1	20	0	0	0	0	0	0	5.78	3.9	1.51	0.81	0.37	1
17.99	279	34	1	1	2	1	2	5	1	2	0	0	1	1	21	0	0	0	0	0	0	6.05	3.91	1.72	0.93	0.42	1
18.22	334	55	2	3	1	1	3	1	2	1	1	1	3	1	21	0	0	0	0	0	0	4.61	2.49	1.73	0.86	0.39	1
6.95	156	44	1	2	2	2	3	4	1	4	0	1	2	1	22	0	0	0	0	0	0	5.42	3.37	1.82	0.51	0.23	1
17.72	324	52	2	3	1	1	3	1	2	3	0	1	2	1	22	0	0	0	0	0	0	4.99	2.44	2.15	0.88	0.4	1
8.55	292	31	1	1	1	1	3	4	1	4	0	1	3	1	22	0	0	0	0	0	0	4.09	1.8	1.99	0.66	0.3	1
14.44	216	47	2	2	2	1	2	4	1	2	0	0	3	1	22	0	0	0	0	0	0	4.73	2.48	1.87	0.83	0.38	1
14.4	356	53	2	3	2	1	1	5	1	3	0	1	3	1	22	0	0	0	0	0	0	4.91	2.59	1.97	0.78	0.35	1
22.45	340	77	3	5	1	1	2	5	1	4	0	1	3	1	22	0	0	0	0	0	0	4.1	2.41	1.29	0.88	0.4	1
12.38	316	70	3	5	2	2	3	5	1	2	0	0	1	1	23	1	0	0	0	0	0	2.48	0.73	1.45	0.67	0.3	1
3.93	207	33	1	1	2	1	1	5	1	4	0	1	2	1	23	0	0	0	0	0	0	4.03	1.38	2.42	0.51	0.23	1
12.22	362	48	2	2	2	1	1	1	2	2	0	0	2	1	23	0	0	0	0	0	0	3.36	1.39	1.68	0.64	0.29	1
5.14	224	67	3	4	2	1	2	5	1	2	0	0	2	1	23	1	0	0	0	0	0	4.47	1.98	2.26	0.5	0.23	1
14.11	291	78	3	5	1	1	2	5	1	2	0	1	2	1	23	0	0	0	0	0	0	5.86	3.66	1.84	0.8	0.36	1
4.26	236	32	1	1	2	1	3	2	1	1	0	0	3	1	23	0	0	0	0	0	0	4.11	2.12	1.75	0.53	0.24	1
20.29	269	48	2	2	2	1	2	5	1	1	0	0	3	1	23	1	0	0	0	0	0	5.6	2.89	2.3	0.91	0.41	1
13.68	330	55	2	3	1	1	2	3	1	3	0	0	3	1	23	0	0	0	0	0	0	4.38	2.31	1.72	0.76	0.35	1
14.53	316	61	3	4	2	1	3	1	2	1	0	1	3	1	23	0	0	0	0	0	0	4.57	2.3	1.88	0.85	0.39	1
21.28	185	62	3	4	2	2	2	1	2	1	0	1	3	1	23	1	0	0	0	0	0	5.43	2.75	2.28	0.89	0.4	1
21.07	195	64	3	4	2	1	1	1	2	2	0	0	3	1	23	0	0	0	0	0	0	5.54	3.45	1.71	0.84	0.38	1
13.61	379	31	1	1	1	1	3	4	1	4	0	0	3	1	24	0	0	0	0	0	0	5.11	3.07	1.73	0.69	0.31	1
9.63	230	32	1	1	2	1	3	4	1	1	0	0	3	1	24	0	0	0	0	0	0	4.26	2.14	1.79	0.72	0.33	1
18.15	263	34	1	1	2	1	3	1	2	2	0	0	3	1	24	1	0	0	0	0	0	3.78	2	1.4	0.84	0.38	1
0.95	204	36	1	1	2	1	3	2	1	2	0	0	3	1	24	0	0	0	0	0	0	3.5	0.92	2.38	0.44	0.2	1
18.21	249	46	2	2	2	2	3	4	1	1	0	0	3	1	24	1	0	0	0	0	0	3.6	1.84	1.37	0.85	0.39	1
2.71	236	53	2	3	2	1	2	4	1	1	0	1	3	1	24	0	0	0	0	0	0	4.76	1.92	2.65	0.41	0.19	1
20.62	302	55	2	3	2	1	1	5	1	2	0	0	1	1	25	0	0	0	0	0	0	5.87	3.27	2.21	0.85	0.39	1
14.41	321	50	2	3	1	1	2	1	2	2	0	0	2	1	25	0	0	0	0	0	0	3.73	2.03	1.35	0.76	0.35	1
16.57	368	55	2	3	2	1	1	5	1	2	0	0	2	1	25	0	0	0	0	0	0	4.58	2.3	1.96	0.71	0.32	1
4.61	227	33	1	1	2	1	3	4	1	1	0	1	3	1	25	0	0	0	0	0	0	5.02	1.93	2.84	0.54	0.25	1
12.25	164	43	1	2	2	1	3	2	1	3	0	0	3	1	25	0	0	0	0	0	0	4.82	2.57	1.93	0.7	0.32	1
17.23	364	45	2	2	1	1	3	1	2	3	1	1	3	1	25	1	0	0	0	0	0	3.68	1.73	1.54	0.9	0.41	1
16.97	201	49	2	2	2	1	1	5	1	1	0	1	3	1	25	0	0	0	0	0	0	3.57	1.66	1.52	0.86	0.39	1
12.57	399	70	3	5	1	1	1	1	2	2	1	0	3	1	25	0	0	0	0	0	0	4.33	2.1	1.85	0.83	0.38	1
9.29	355	66	3	4	1	1	3	5	1	4	1	1	1	1	26	1	0	0	0	0	0	3.96	1.97	1.69	0.66	0.3	1
8.77	293	57	2	3	2	1	3	5	1	2	0	0	2	1	26	0	0	0	0	0	0	4.23	1.43	2.51	0.64	0.29	1
10.35	256	36	1	1	2	1	3	2	1	2	0	0	3	1	26	0	0	0	0	0	0	4.63	1.41	2.91	0.68	0.31	1
10.25	326	42	1	2	2	1	3	5	1	3	0	1	3	1	26	0	0	0	0	0	0	3.66	1.66	1.71	0.64	0.29	1
16.54	261	50	2	3	1	1	1	1	2	4	0	1	3	1	26	0	0	0	0	0	0	6.05	3.81	1.85	0.85	0.39	1
15.96	299	69	3	4	1	2	2	5	1	3	0	0	1	1	27	1	0	0	0	0	0	4.16	1.4	2.34	0.92	0.42	1
5.15	283	71	3	5	1	1	3	5	1	2	0	0	1	1	27	0	0	0	0	0	0	3.89	2.19	1.44	0.58	0.26	1
10.67	181	76	3	5	2	2	2	5	1	2	0	0	2	1	27	0	0	0	0	0	0	3.67	0.67	2.71	0.64	0.29	1
16.89	230	32	1	1	2	1	1	4	1	3	0	1	3	1	27	0	0	0	0	0	0	3.59	1.29	1.89	0.9	0.41	1
13.16	250	35	1	1	2	1	2	5	1	1	0	0	3	1	27	0	0	0	0	0	0	4.06	1.9	1.84	0.71	0.32	1
14.16	235	38	1	1	2	1	1	2	1	3	0	1	3	1	27	0	0	0	0	0	0	5.97	3.78	1.77	0.93	0.42	1
20.44	316	49	2	2	1	1	3	4	1	3	1	1	3	1	27	0	0	0	0	0	0	4.18	2.12	1.64	0.93	0.42	1
17.18	300	63	3	4	1	2	1	5	1	2	0	1	2	1	28	0	0	0	0	0	0	3.11	1.38	1.36	0.82	0.37	1
11.92	259	36	1	1	2	1	3	4	1	4	0	1	3	1	28	0	0	0	0	0	0	4.16	2.28	1.55	0.72	0.33	1
11.26	256	47	2	2	2	1	2	4	1	4	0	0	3	1	28	0	0	0	0	0	0	4.54	2.21	2.02	0.68	0.31	1
16.81	232	49	2	2	1	1	2	5	1	2	0	1	3	1	28	0	0	0	0	0	0	4.9	2.7	1.82	0.84	0.38	1
21.57	391	65	3	4	1	1	2	1	2	1	1	1	3	1	28	0	0	0	0	0	0	4.81	2.3	2.1	0.91	0.41	1
4.52	318	70	3	5	1	1	3	1	2	2	1	1	3	1	28	0	0	0	0	0	0	4.43	2.29	1.89	0.54	0.25	1
10.09	377	55	2	3	2	2	1	5	1	2	0	1	1	1	29	0	0	0	0	0	0	5.72	2.52	2.84	0.79	0.36	1
13.24	247	32	1	1	2	1	3	2	1	4	0	0	3	1	29	0	0	0	0	0	0	4.54	2.55	1.65	0.74	0.34	1
8.59	178	40	1	2	2	1	3	2	1	2	0	0	3	1	29	0	0	0	0	0	0	5.67	3.37	2.03	0.6	0.27	1
14.78	314	43	1	2	2	1	3	3	1	3	0	0	3	1	29	0	0	0	0	0	0	4.6	2.03	2.17	0.89	0.4	1
9.86	267	52	2	3	2	1	1	1	2	1	0	0	3	1	29	0	0	0	0	0	0	3.87	1.67	1.93	0.59	0.27	1
14.66	258	71	3	5	2	2	2	5	1	2	0	0	3	1	29	1	0	0	0	0	0	6.09	3.43	2.27	0.86	0.39	1
14.34	338	34	1	1	2	1	2	5	1	1	0	0	1	1	30	0	0	0	0	0	0	4.72	2.57	1.81	0.74	0.34	1
18.25	270	68	3	4	1	1	2	5	1	2	1	0	2	1	30	0	0	0	0	0	0	3.43	1.43	1.6	0.87	0.4	1
10.25	149	39	1	1	2	1	1	1	2	2	0	0	3	1	30	0	0	0	0	0	0	4.1	1.64	2.18	0.61	0.28	1
15.96	258	48	2	2	2	1	1	4	1	1	0	1	3	1	30	0	0	0	0	0	0	5.87	3	2.45	0.93	0.42	1
14.04	335	71	3	5	1	1	2	1	2	1	1	0	3	1	30	0	0	0	0	0	0	4.02	1.75	1.94	0.73	0.33	1
10.38	234	60	3	4	2	1	1	5	1	2	0	1	1	1	31	1	0	0	0	0	0	5.25	2.96	1.99	0.66	0.3	1
11.04	284	52	2	3	2	1	2	5	1	1	0	0	3	1	31	0	0	0	0	0	0	5.24	2.94	2.01	0.63	0.29	1
8.97	248	33	1	1	2	1	3	2	1	3	0	0	3	2	7	0	0	0	0	0	0	4.68	2.6	1.78	0.65	0.3	1
3.74	294	48	2	2	1	1	3	3	1	3	1	1	3	2	7	1	0	0	0	0	0	4.82	2.57	2.05	0.45	0.2	1
16.19	227	34	1	1	2	2	3	4	1	2	0	0	3	2	8	0	0	0	0	0	0	4.3	2.38	1.52	0.89	0.4	1
15.18	303	42	1	2	2	1	3	4	1	2	0	1	3	2	8	0	0	0	0	0	0	4.52	2.42	1.71	0.86	0.39	1
11.48	292	46	2	2	2	1	3	1	2	2	0	1	3	2	8	0	0	0	0	0	0	4.61	2.12	2.16	0.73	0.33	1
16.36	328	65	3	4	1	1	3	4	1	1	1	0	3	2	8	1	0	0	0	0	0	5.48	2.8	2.29	0.86	0.39	1
21.06	244	46	2	2	2	1	2	5	1	1	0	0	2	2	9	1	0	0	0	0	0	5.67	3.32	1.96	0.86	0.39	1
15.09	165	61	3	4	2	1	3	5	1	2	0	0	2	2	9	0	0	0	0	0	0	5.58	2.81	2.4	0.82	0.37	1
8.31	231	35	1	1	2	1	3	2	1	2	0	0	3	2	9	0	0	0	0	0	0	3.92	1.48	2.21	0.5	0.23	1
11.43	226	45	2	2	2	1	2	1	2	2	0	1	3	2	9	0	0	0	0	0	0	3.52	1.37	1.84	0.69	0.31	1
8.48	262	49	2	2	2	1	1	5	1	1	0	0	3	2	9	0	0	0	0	0	0	4.47	2.08	2.12	0.6	0.27	1
3.46	230	33	1	1	2	1	3	2	1	3	0	1	3	2	10	0	0	0	0	0	0	4.24	2.33	1.68	0.5	0.23	1
7.55	332	38	1	1	1	1	1	4	1	3	0	0	3	2	10	0	0	0	0	0	0	4.24	1.92	2.06	0.58	0.26	1
22.22	261	44	1	2	2	1	2	1	2	2	0	0	3	2	10	0	0	0	0	0	0	4.06	1.92	1.72	0.92	0.42	1
14.14	272	55	2	3	1	1	3	1	2	1	0	1	3	2	11	0	0	0	0	0	0	3.72	1.37	2.04	0.69	0.31	1
11.66	348	33	1	1	1	1	1	4	1	2	1	0	3	2	12	0	0	0	0	0	0	4.15	2.18	1.58	0.85	0.39	1
13.48	253	36	1	1	2	1	3	2	1	4	0	0	3	2	12	0	0	0	0	0	0	4.75	2.3	2.07	0.83	0.38	1
19.83	260	71	3	5	2	2	1	1	2	1	0	0	3	2	12	1	0	0	0	0	0	4.7	2.5	1.79	0.9	0.41	1
7.13	257	39	1	1	2	1	3	2	1	4	0	0	3	2	13	0	0	0	0	0	0	5.28	2.42	2.61	0.55	0.25	1
12.74	240	48	2	2	2	1	1	4	1	2	0	0	3	2	13	0	0	0	0	0	0	4.69	2.75	1.63	0.68	0.31	1
15.17	301	60	3	4	1	1	1	1	2	1	0	0	3	2	13	0	0	0	0	0	0	4.81	2.78	1.66	0.81	0.37	1
13.97	259	34	1	1	2	1	3	5	1	4	0	0	1	2	14	0	0	0	0	0	0	3.78	1.39	2.04	0.78	0.35	1
18.38	232	45	2	2	2	1	2	1	2	1	0	0	3	2	14	0	0	0	0	0	0	4.02	1.84	1.78	0.89	0.4	1
16.04	239	47	2	2	2	1	3	1	2	2	0	1	3	2	14	1	0	0	0	0	0	4.56	1.97	2.24	0.76	0.35	1
13.32	257	47	2	2	1	1	3	1	2	1	0	0	3	2	14	0	0	0	0	0	0	6.19	3.44	2.44	0.69	0.31	1
14.14	328	47	2	2	1	1	2	1	2	3	0	1	3	2	14	0	0	0	0	0	0	4.09	2.05	1.72	0.7	0.32	1
12.46	255	65	3	4	2	1	2	1	2	1	0	0	3	2	14	1	0	0	0	0	0	5.7	3.4	2	0.66	0.3	1
13.7	225	47	2	2	2	1	1	1	2	4	0	0	1	2	15	0	0	0	0	0	0	3.42	1.81	1.26	0.77	0.35	1
10.41	306	48	2	2	1	1	3	1	2	1	0	0	2	2	15	0	0	0	0	0	0	5.43	3.23	1.9	0.65	0.3	1
16.55	327	32	1	1	2	1	3	3	1	1	0	0	3	2	15	0	0	0	0	0	0	5.27	2.83	2.04	0.87	0.4	1
15.15	143	42	1	2	2	1	2	3	1	3	0	1	3	2	15	0	0	0	0	0	0	5.19	3.13	1.69	0.81	0.37	1
14.77	267	52	2	3	1	1	2	3	1	1	0	0	3	2	15	1	0	0	0	0	0	5.3	3.14	1.78	0.84	0.38	1
4.88	280	54	2	3	1	2	3	1	2	2	1	1	3	2	15	1	0	0	0	0	0	3.77	1.24	2.28	0.54	0.25	1
15.67	312	41	1	2	2	1	3	2	1	2	0	0	3	2	16	0	0	0	0	0	0	5.65	3.62	1.65	0.83	0.38	1
12.34	418	45	2	2	1	1	3	3	1	3	0	0	3	2	16	0	0	0	0	0	0	4.59	2.6	1.67	0.71	0.32	1
20.32	290	46	2	2	2	1	2	5	1	1	0	0	3	2	16	1	0	0	0	0	0	5.5	3.16	1.94	0.88	0.4	1
17.63	274	75	3	5	2	1	1	1	2	1	0	0	3	2	16	1	0	0	0	0	0	4.23	1.63	2.24	0.79	0.36	1
4.87	247	37	1	1	1	1	3	3	1	2	1	0	3	2	17	0	0	0	0	0	0	3.99	2.39	1.34	0.58	0.26	1
11.59	209	39	1	1	2	1	3	5	1	1	0	0	3	2	17	1	0	0	0	0	0	4.36	1.96	2.08	0.71	0.32	1
9.09	267	40	1	2	1	2	2	3	1	2	0	0	3	2	17	0	0	0	0	0	0	4.02	2.12	1.63	0.6	0.27	1
14.1	273	44	1	2	1	1	3	3	1	1	0	0	3	2	17	0	0	0	0	0	0	5.35	3.11	1.86	0.84	0.38	1
14.15	302	46	2	2	2	1	3	2	1	2	0	0	3	2	17	0	0	0	0	0	0	4.72	2.63	1.76	0.73	0.33	1
10.83	291	47	2	2	2	1	3	4	1	2	0	1	3	2	17	0	0	0	0	0	0	5.14	2.58	2.26	0.66	0.3	1
7.93	225	60	3	4	2	1	1	1	2	1	0	1	3	2	17	0	0	0	0	0	0	4.19	1.59	2.32	0.61	0.28	1
16.44	327	34	1	1	2	1	3	1	2	2	0	0	3	2	18	0	0	0	0	0	0	4.04	1.96	1.73	0.76	0.35	1
15.57	276	37	1	1	1	1	3	1	2	4	0	1	3	2	18	0	0	0	0	0	0	4.85	2.73	1.74	0.83	0.38	1
9.56	266	38	1	1	2	1	1	2	1	3	0	0	3	2	18	0	0	0	0	0	0	3.22	1.4	1.49	0.73	0.33	1
15.89	325	44	1	2	1	1	3	5	1	1	0	0	3	2	18	1	0	0	0	0	0	4.99	2.84	1.8	0.76	0.35	1
16.08	280	47	2	2	2	1	2	4	1	2	0	0	3	2	18	0	0	0	0	0	0	5.32	3.12	1.81	0.86	0.39	1
9.56	225	48	2	2	2	1	2	4	1	2	0	0	3	2	18	0	0	0	0	0	0	4.48	1.9	2.33	0.56	0.25	1
13.34	331	48	2	2	1	1	3	2	1	2	0	1	3	2	18	0	0	0	0	0	0	4.76	2.07	2.41	0.62	0.28	1
16.52	267	50	2	3	1	1	1	2	1	2	1	1	3	2	18	0	0	0	0	0	0	5.3	2.39	2.53	0.83	0.38	1
5.83	403	54	2	3	1	1	2	1	2	2	0	1	3	2	18	0	0	0	0	0	0	4.89	2.68	1.95	0.58	0.26	1
18.6	417	65	3	4	1	1	2	1	2	1	1	1	3	2	18	0	0	0	0	0	0	4.55	1.68	2.49	0.84	0.38	1
16.29	265	71	3	5	1	1	3	5	1	2	1	0	3	2	18	1	0	0	0	0	0	5.48	3.26	1.84	0.83	0.38	1
14.32	338	72	3	5	1	1	2	1	2	1	0	0	3	2	18	1	0	0	0	0	0	4.73	2.5	1.93	0.66	0.3	1
7.54	274	32	1	1	2	1	1	2	1	4	1	1	2	2	19	0	0	0	0	0	0	3.41	1.18	1.96	0.6	0.27	1
9.61	406	30	1	1	1	1	1	3	1	2	0	1	3	2	19	0	0	0	0	0	0	4.72	2.44	1.96	0.7	0.32	1
8.68	284	31	1	1	1	2	1	4	1	4	0	0	3	2	19	0	0	0	0	0	0	4.26	2.06	1.9	0.67	0.3	1
11.3	182	36	1	1	2	1	1	3	1	3	0	0	3	2	19	1	0	0	0	0	0	5.74	2.45	2.99	0.66	0.3	1
3.31	283	36	1	1	2	1	3	4	1	3	0	1	3	2	19	0	0	0	0	0	0	4.79	2.39	2.15	0.55	0.25	1
12.36	267	39	1	1	2	1	3	2	1	1	0	0	3	2	19	0	0	0	0	0	0	5.1	2.78	1.99	0.73	0.33	1
6.52	241	41	1	2	2	1	3	4	1	3	0	0	3	2	19	0	0	0	0	0	0	4.97	3.04	1.67	0.58	0.26	1
19.34	257	44	1	2	2	1	3	1	2	2	0	0	3	2	19	0	0	0	0	0	0	4.87	2.63	1.92	0.71	0.32	1
9.73	320	44	1	2	1	1	3	1	2	2	0	1	3	2	19	0	0	0	0	0	0	5.1	2.98	1.84	0.61	0.28	1
5.56	301	45	2	2	2	1	2	5	1	2	0	0	3	2	19	0	0	0	0	0	0	5.04	2.65	2.16	0.51	0.23	1
12.07	210	47	2	2	2	1	3	1	2	2	0	1	3	2	19	0	0	0	0	0	0	5.82	2.87	2.63	0.7	0.32	1
14.05	238	48	2	2	2	1	2	5	1	1	0	0	3	2	19	0	0	0	0	0	0	4.13	2.18	1.56	0.85	0.39	1
14.3	309	51	2	3	2	1	2	4	1	1	0	1	3	2	19	1	0	0	0	0	0	3.95	1.68	1.95	0.7	0.32	1
11.5	267	65	3	4	2	1	2	1	2	2	0	0	3	2	19	0	0	0	0	0	0	5.99	2.96	2.67	0.79	0.36	1
14.89	215	61	3	4	2	1	1	5	1	1	0	0	2	2	20	1	0	0	0	0	0	5.35	2.71	2.27	0.82	0.37	1
14.26	328	61	3	4	1	1	1	5	1	2	0	1	2	2	20	0	0	0	0	0	0	3.68	1.88	1.43	0.81	0.37	1
10	382	40	1	2	2	1	3	4	1	3	0	0	3	2	20	0	0	0	0	0	0	4.08	1.44	2.44	0.43	0.2	1
20.11	214	42	1	2	2	1	2	5	1	1	0	0	3	2	20	0	0	0	0	0	0	3.94	1.6	1.92	0.93	0.42	1
15.26	291	45	2	2	2	2	3	2	1	3	0	0	3	2	20	0	0	0	0	0	0	3.2	1.39	1.44	0.82	0.37	1
15.77	354	56	2	3	1	1	1	5	1	2	0	0	3	2	20	0	0	0	0	0	0	5.89	2.84	2.65	0.89	0.4	1
3.1	212	57	2	3	1	1	3	5	1	1	1	0	3	2	20	0	0	0	0	0	0	4.13	1.95	1.96	0.49	0.22	1
13.59	354	62	3	4	1	1	3	4	1	2	0	0	3	2	20	0	0	0	0	0	0	5.14	3.23	1.62	0.63	0.29	1
7.34	232	76	3	5	1	1	2	1	2	2	1	0	3	2	20	1	0	0	0	0	0	4.52	2.07	2.17	0.62	0.28	1
20.64	369	41	1	2	1	1	1	5	1	1	0	0	1	2	21	0	0	0	0	0	0	3.34	1.73	1.21	0.89	0.4	1
12.58	236	48	2	2	2	1	2	5	1	2	0	1	1	2	21	0	0	0	0	0	0	4.7	2.72	1.68	0.67	0.3	1
18.23	268	30	1	1	2	1	3	3	1	1	0	0	2	2	21	0	0	0	0	0	0	3.83	2.2	1.22	0.9	0.41	1
15.93	415	37	1	1	1	1	3	1	2	2	1	1	2	2	21	0	0	0	0	0	0	3.69	1.77	1.53	0.86	0.39	1
20.44	321	59	2	3	1	1	3	5	1	3	0	0	2	2	21	0	0	0	0	0	0	4.8	2.51	1.87	0.92	0.42	1
4.68	279	31	1	1	2	1	3	2	1	2	0	1	3	2	21	0	0	0	0	0	0	3.81	1.88	1.7	0.51	0.23	1
18.64	360	31	1	1	1	1	3	3	1	4	0	1	3	2	21	0	0	0	0	0	0	4.1	2.33	1.38	0.85	0.39	1
13.94	251	34	1	1	2	1	1	5	1	2	0	0	3	2	21	0	0	0	0	0	0	3.44	1.6	1.48	0.8	0.36	1
12.39	328	37	1	1	1	1	2	4	1	3	0	1	3	2	21	0	0	0	0	0	0	4.21	2.42	1.46	0.72	0.33	1
13.88	390	47	2	2	1	1	1	3	1	1	1	1	3	2	21	1	0	0	0	0	0	5.63	2.94	2.37	0.7	0.32	1
10.38	161	49	2	2	1	1	2	1	2	1	1	0	3	2	21	0	0	0	0	0	0	4.64	1.94	2.41	0.64	0.29	1
14.58	232	49	2	2	1	1	3	2	1	4	0	1	3	2	21	0	0	0	0	0	0	5.82	3.4	2.01	0.9	0.41	1
14.19	245	55	2	3	2	1	3	5	1	1	0	1	1	2	22	0	0	0	0	0	0	5.59	2.86	2.42	0.69	0.31	1
10.36	223	33	1	1	2	1	3	2	1	4	0	0	3	2	22	0	0	0	0	0	0	3.37	1.3	1.73	0.75	0.34	1
11.7	365	37	1	1	1	1	1	4	1	4	1	1	3	2	22	0	0	0	0	0	0	5.48	2.62	2.56	0.66	0.3	1
2.14	254	41	1	2	2	1	3	3	1	1	0	1	3	2	22	0	0	0	0	0	0	4	1.88	1.93	0.41	0.19	1
19.86	233	44	1	2	2	1	3	1	2	2	0	1	3	2	22	0	0	0	0	0	0	3.68	1.78	1.5	0.88	0.4	1
15.61	233	45	2	2	2	1	3	3	1	1	0	0	3	2	22	0	0	0	0	0	0	3.97	1.49	2.15	0.72	0.33	1
17.67	256	45	2	2	2	1	2	1	2	1	0	1	3	2	22	0	0	0	0	0	0	4.98	2.71	1.85	0.92	0.42	1
8.47	240	49	2	2	2	1	2	1	2	2	0	0	3	2	22	1	0	0	0	0	0	5.58	2.99	2.35	0.53	0.24	1
12.24	317	50	2	3	1	1	2	1	2	1	1	1	3	2	22	0	0	0	0	0	0	5.93	4.08	1.49	0.79	0.36	1
22.2	264	51	2	3	2	1	1	1	2	2	0	1	3	2	22	0	0	0	0	0	0	5.34	2.44	2.48	0.92	0.42	1
16.68	202	35	1	1	2	1	3	5	1	4	0	1	1	2	23	0	0	0	0	0	0	3.39	1.61	1.38	0.87	0.4	1
6.44	206	41	1	2	2	1	3	5	1	2	0	0	1	2	23	0	0	0	0	0	0	4.04	1.83	1.96	0.56	0.25	1
12.18	153	47	2	2	2	1	2	4	1	3	0	0	1	2	23	0	0	0	0	0	0	4.57	2.24	2.01	0.7	0.32	1
8.2	211	43	1	2	2	1	1	4	1	4	0	0	2	2	23	1	0	0	0	0	0	3.63	1.38	2	0.56	0.25	1
7.74	257	73	3	5	2	1	2	1	2	2	0	0	2	2	23	0	0	0	0	0	0	4.83	2.55	2	0.61	0.28	1
5.66	226	30	1	1	2	1	2	3	1	3	0	0	3	2	23	0	0	0	0	0	0	3.94	1.81	1.88	0.55	0.25	1
6.06	192	33	1	1	2	1	1	4	1	1	0	1	3	2	23	1	0	0	0	0	0	3.37	1.71	1.41	0.54	0.25	1
15.03	282	33	1	1	2	1	3	5	1	3	0	0	3	2	23	0	0	0	0	0	0	5.39	2.4	2.62	0.81	0.37	1
15.96	335	33	1	1	1	1	3	1	2	3	1	1	3	2	23	0	0	0	0	0	0	4.3	2.21	1.71	0.83	0.38	1
9.71	228	34	1	1	2	1	1	2	1	2	0	0	3	2	23	0	0	0	0	0	0	5.41	2.25	2.9	0.57	0.26	1
11.4	233	36	1	1	2	1	3	5	1	4	0	1	3	2	23	0	0	0	0	0	0	4.03	2.01	1.71	0.68	0.31	1
12	335	36	1	1	1	1	3	2	1	2	0	0	3	2	23	0	0	0	0	0	0	4.22	2.11	1.76	0.77	0.35	1
15.26	139	42	1	2	2	1	3	1	2	3	0	0	3	2	23	0	0	0	0	0	0	4.18	1.62	2.17	0.85	0.39	1
19.68	271	43	1	2	1	1	3	3	1	2	0	0	3	2	23	0	0	0	0	0	0	5.01	2.97	1.64	0.88	0.4	1
12.99	310	44	1	2	1	1	3	2	1	1	0	1	3	2	23	0	0	0	0	0	0	4.36	1.92	2.08	0.8	0.36	1
14.27	186	46	2	2	2	2	2	4	1	2	0	1	3	2	23	0	0	0	0	0	0	4.31	2.16	1.8	0.78	0.35	1
13.88	273	48	2	2	2	2	2	1	2	1	0	0	3	2	23	1	0	0	0	0	0	4.36	2.14	1.88	0.74	0.34	1
14.32	347	54	2	3	2	1	1	4	1	2	0	0	3	2	23	0	0	0	0	0	0	4.14	2.53	1.29	0.71	0.32	1
15.76	186	64	3	4	2	1	2	5	1	3	0	1	3	2	23	0	0	0	0	0	0	4.95	2.87	1.76	0.7	0.32	1
16.33	269	65	3	4	2	2	1	1	2	1	0	1	3	2	23	0	0	0	0	0	0	4.65	1.85	2.44	0.8	0.36	1
3.66	175	78	3	5	1	1	1	1	2	1	1	1	3	2	23	0	0	0	0	0	0	4.03	1.2	2.63	0.43	0.2	1
7.64	235	36	1	1	2	1	3	1	2	4	0	0	#NULL!	2	24	1	0	0	0	0	0	4.71	2.12	2.32	0.59	0.27	1
15.19	335	78	3	5	1	1	3	5	1	2	0	0	1	2	24	1	0	0	0	0	0	4.02	1.47	2.25	0.67	0.3	1
14.78	259	46	2	2	2	1	3	5	1	3	0	1	2	2	24	0	0	0	0	0	0	4.22	2.05	1.78	0.85	0.39	1
18.81	248	47	2	2	1	2	2	5	1	2	0	1	2	2	24	0	0	0	0	0	0	4.6	2.38	1.85	0.82	0.37	1
16.15	306	30	1	1	2	1	3	2	1	3	0	0	3	2	24	0	0	0	0	0	0	3.83	1.94	1.54	0.77	0.35	1
15.38	246	31	1	1	2	1	3	4	1	3	0	1	3	2	24	0	0	0	0	0	0	5.2	2.97	1.82	0.9	0.41	1
5.37	238	35	1	1	2	1	3	2	1	2	0	1	3	2	24	0	0	0	0	0	0	3.5	1.92	1.32	0.57	0.26	1
16.27	172	40	1	2	2	1	3	3	1	3	0	1	3	2	24	0	0	0	0	0	0	3.95	2.01	1.59	0.76	0.35	1
12.76	166	42	1	2	2	1	3	4	1	2	0	0	3	2	24	0	0	0	0	0	0	3.77	1.77	1.68	0.7	0.32	1
13.91	262	43	1	2	2	1	3	2	1	4	0	0	3	2	24	0	0	0	0	0	0	4.94	2.25	2.34	0.78	0.35	1
13.34	214	44	1	2	2	1	1	4	1	2	0	0	3	2	24	0	0	0	0	0	0	4.86	2.8	1.71	0.76	0.35	1
5.49	280	47	2	2	1	1	2	2	1	2	0	0	3	2	24	1	0	0	0	0	0	4.68	1.93	2.54	0.47	0.21	1
10.47	390	48	2	2	2	1	3	1	2	2	0	1	3	2	24	0	0	0	0	0	0	3.9	1.38	2.24	0.61	0.28	1
8.37	268	49	2	2	1	1	3	3	1	3	1	1	3	2	24	0	0	0	0	0	0	5.04	2.6	2.15	0.63	0.29	1
18.25	253	51	2	3	1	1	3	1	2	2	0	1	3	2	24	0	0	0	0	0	0	4.15	2.19	1.58	0.84	0.38	1
10	225	63	3	4	1	1	2	1	2	2	1	1	3	2	24	0	0	0	0	0	0	4.4	1.61	2.65	0.31	0.14	1
7.11	399	71	3	5	1	1	2	1	2	2	0	0	3	2	24	0	0	0	0	0	0	2.77	1.05	1.47	0.56	0.25	1
5.74	339	72	3	5	1	1	2	5	1	1	1	1	3	2	24	1	0	0	0	0	0	5.01	2.18	2.61	0.48	0.22	1
15.54	275	34	1	1	2	1	3	5	1	1	0	1	1	2	25	0	0	0	0	0	0	5.2	2.81	1.99	0.88	0.4	1
14.72	248	56	2	3	2	2	1	5	1	4	0	0	1	2	25	1	0	0	0	0	0	4.41	2.1	1.99	0.71	0.32	1
20.71	373	38	1	1	2	1	2	5	1	3	0	0	2	2	25	0	0	0	0	0	0	5.06	2.61	2.05	0.89	0.4	1
13.77	226	43	1	2	2	1	3	5	1	2	0	0	2	2	25	0	0	0	0	0	0	4.93	2.42	2.17	0.74	0.34	1
16.12	342	49	2	2	2	1	3	5	1	2	0	0	2	2	25	0	0	0	0	0	0	3.47	1.33	1.74	0.87	0.4	1
3.54	206	31	1	1	2	1	3	2	1	2	0	0	3	2	25	0	0	0	0	0	0	3.56	1.12	2.21	0.5	0.23	1
13.19	283	32	1	1	2	1	1	4	1	2	0	0	3	2	25	0	0	0	0	0	0	3.63	1.59	1.72	0.71	0.32	1
3.52	305	33	1	1	2	1	3	4	1	4	0	0	3	2	25	0	0	0	0	0	0	4.06	1.73	2.09	0.52	0.24	1
13.11	273	36	1	1	2	1	3	2	1	4	0	0	3	2	25	0	0	0	0	0	0	3.9	2.15	1.42	0.73	0.33	1
16.27	233	37	1	1	2	1	1	4	1	4	0	1	3	2	25	0	0	0	0	0	0	5.6	2.86	2.33	0.91	0.41	1
12.66	200	39	1	1	2	1	3	4	1	2	0	0	3	2	25	0	0	0	0	0	0	5.06	2.18	2.49	0.86	0.39	1
10.12	285	41	1	2	1	1	3	1	2	2	0	1	3	2	25	0	0	0	0	0	0	4.76	2.83	1.63	0.65	0.3	1
12.84	292	42	1	2	2	1	3	1	2	1	0	1	3	2	25	0	0	0	0	0	0	5.82	3.55	1.96	0.68	0.31	1
8.61	337	42	1	2	2	1	3	4	1	3	0	1	3	2	25	0	0	0	0	0	0	3.53	1.25	2.02	0.57	0.26	1
8.82	339	42	1	2	1	1	3	1	2	4	0	1	3	2	25	0	0	0	0	0	0	4.6	1.66	2.65	0.63	0.29	1
11.44	349	42	1	2	1	1	2	1	2	1	1	1	3	2	25	0	0	0	0	0	0	3.96	2.41	1.2	0.77	0.35	1
16.98	399	42	1	2	1	1	1	3	1	4	0	1	3	2	25	0	0	0	0	0	0	4.1	2.65	1.09	0.79	0.36	1
17.46	342	43	1	2	1	1	3	4	1	3	0	1	3	2	25	0	0	0	0	0	0	5.77	3.19	2.17	0.91	0.41	1
14.71	220	48	2	2	2	1	2	5	1	1	0	0	3	2	25	0	0	0	0	0	0	4.51	2.48	1.65	0.84	0.38	1
15.45	295	48	2	2	1	1	3	4	1	3	1	0	3	2	25	0	0	0	0	0	0	4.55	2.86	1.34	0.77	0.35	1
16.23	355	51	2	3	1	1	3	1	2	1	1	1	3	2	25	0	0	0	0	0	0	4.74	2.46	1.86	0.93	0.42	1
10.07	235	32	1	1	2	1	1	5	1	2	0	1	1	2	26	0	0	0	0	0	0	4.69	2.47	1.92	0.65	0.3	1
17.73	266	55	2	3	2	1	1	5	1	4	0	0	1	2	26	1	0	0	0	0	0	5.47	2.92	2.13	0.92	0.42	1
10.74	256	35	1	1	2	1	3	5	1	2	0	1	2	2	26	0	0	0	0	0	0	4.19	1.61	2.25	0.73	0.33	1
15.64	289	64	3	4	2	1	3	5	1	3	0	1	2	2	26	0	0	0	0	0	0	6.21	3.81	2.01	0.86	0.39	1
11.97	207	30	1	1	2	1	1	4	1	4	0	1	3	2	26	0	0	0	0	0	0	3.36	1.52	1.52	0.71	0.32	1
19.24	260	30	1	1	2	1	3	2	1	4	0	0	3	2	26	0	0	0	0	0	0	4.17	1.68	2.09	0.87	0.4	1
13.89	289	31	1	1	2	1	1	2	1	3	0	1	3	2	26	0	0	0	0	0	0	4.97	2.51	2.06	0.87	0.4	1
15.72	310	31	1	1	2	1	3	2	1	4	0	0	3	2	26	0	0	0	0	0	0	5.14	3.01	1.78	0.76	0.35	1
12.16	318	31	1	1	2	1	1	1	2	4	0	1	3	2	26	0	0	0	0	0	0	4.01	1.81	1.85	0.77	0.35	1
17.2	259	32	1	1	2	1	1	2	1	1	0	1	3	2	26	0	0	0	0	0	0	4.37	2.02	1.95	0.89	0.4	1
16.26	311	33	1	1	2	1	1	4	1	2	0	1	3	2	26	0	0	0	0	0	0	4.16	1.96	1.81	0.86	0.39	1
12.54	277	34	1	1	2	1	2	3	1	2	0	0	3	2	26	0	0	0	0	0	0	4.58	2.56	1.67	0.76	0.35	1
16.73	296	37	1	1	1	1	3	3	1	3	0	1	3	2	26	0	0	0	0	0	0	5.35	3.46	1.57	0.7	0.32	1
14.11	214	38	1	1	2	1	3	2	1	2	0	1	3	2	26	0	0	0	0	0	0	4.74	2.43	1.97	0.75	0.34	1
10.43	204	39	1	1	2	1	3	2	1	4	0	0	3	2	26	0	0	0	0	0	0	4.83	2.69	1.79	0.77	0.35	1
14.53	338	39	1	1	1	1	1	4	1	1	0	1	3	2	26	0	0	0	0	0	0	4.45	2.57	1.57	0.69	0.31	1
9.28	266	40	1	2	2	1	3	5	1	3	0	1	3	2	26	0	0	0	0	0	0	3.82	2.03	1.54	0.54	0.25	1
15.2	244	43	1	2	2	1	3	4	1	4	0	0	3	2	26	0	0	0	0	0	0	6.16	3.52	2.26	0.84	0.38	1
13.48	308	44	1	2	2	1	3	5	1	1	0	1	3	2	26	0	0	0	0	0	0	3.88	1.36	2.19	0.73	0.33	1
18.12	251	45	2	2	1	1	2	1	2	2	1	1	3	2	26	0	0	0	0	0	0	4.97	2.89	1.68	0.89	0.4	1
17.99	293	47	2	2	2	2	3	2	1	2	0	1	3	2	26	0	0	0	0	0	0	4.64	2.07	2.19	0.84	0.38	1
13.86	259	48	2	2	2	1	3	5	1	2	0	0	3	2	26	0	0	0	0	0	0	5.29	2.6	2.31	0.83	0.38	1
15	404	53	2	3	1	1	3	3	1	3	1	1	3	2	26	1	0	0	0	0	0	5.23	3.55	1.32	0.79	0.36	1
6.68	177	37	1	1	2	2	1	4	1	1	0	1	2	2	27	0	0	0	0	0	0	5.81	2.92	2.61	0.61	0.28	1
9.52	255	43	1	2	2	1	1	5	1	1	0	1	2	2	27	0	0	0	0	0	0	4.31	1.93	2.09	0.64	0.29	1
7.25	214	50	2	3	2	1	3	4	1	2	0	1	2	2	27	0	0	0	0	0	0	5.46	3.18	1.99	0.63	0.29	1
14.14	334	64	3	4	1	1	2	1	2	1	0	1	2	2	27	0	0	0	0	0	0	5.18	2.45	2.4	0.73	0.33	1
16.78	197	32	1	1	2	1	1	5	1	1	0	0	3	2	27	0	0	0	0	0	0	4.39	2.53	1.48	0.83	0.38	1
10.59	262	32	1	1	2	2	3	4	1	3	0	1	3	2	27	0	0	0	0	0	0	3.61	1.86	1.44	0.68	0.31	1
11.39	277	33	1	1	2	1	3	4	1	1	0	0	3	2	27	0	0	0	0	0	0	4.67	2.5	1.82	0.76	0.35	1
4.46	287	33	1	1	2	2	3	4	1	1	0	1	3	2	27	0	0	0	0	0	0	4.07	2.03	1.8	0.52	0.24	1
21.07	258	35	1	1	2	1	3	4	1	4	0	1	3	2	27	0	0	0	0	0	0	4	1.89	1.69	0.92	0.42	1
14.71	301	35	1	1	1	1	3	2	1	4	1	0	3	2	27	1	0	0	0	0	0	5.3	3	1.91	0.86	0.39	1
0.96	214	36	1	1	2	1	3	5	1	2	0	1	3	2	27	0	0	0	0	0	0	3.99	1.53	2.26	0.45	0.2	1
4.57	337	36	1	1	1	1	3	2	1	4	0	1	3	2	27	0	0	0	0	0	0	3.96	1.69	2.02	0.56	0.25	1
9.46	312	43	1	2	1	1	3	4	1	2	0	1	3	2	27	0	0	0	0	0	0	5.05	3.22	1.54	0.64	0.29	1
10.21	291	44	1	2	2	1	3	4	1	3	0	0	3	2	27	1	0	0	0	0	0	5.55	2.96	2.29	0.66	0.3	1
22.17	297	44	1	2	2	1	3	5	1	2	0	1	3	2	27	0	0	0	0	0	0	5.78	3.16	2.21	0.91	0.41	1
5.15	283	45	2	2	1	1	3	3	1	4	0	1	3	2	27	0	0	0	0	0	0	3.89	2.19	1.44	0.58	0.26	1
20.48	250	49	2	2	1	1	1	1	2	1	0	1	3	2	27	1	0	0	0	0	0	4.18	2.29	1.51	0.84	0.38	1
11.19	303	51	2	3	2	1	1	2	1	4	0	0	3	2	27	1	0	0	0	0	0	4.04	2.29	1.48	0.6	0.27	1
16.17	212	55	2	3	2	1	1	5	1	3	0	1	3	2	27	0	0	0	0	0	0	5.37	2.64	2.39	0.74	0.34	1
10.08	240	31	1	1	2	1	3	5	1	3	0	1	1	2	28	0	0	0	0	0	0	4.05	1.82	1.9	0.73	0.33	1
20.08	316	43	1	2	2	1	3	5	1	2	0	1	2	2	28	0	0	0	0	0	0	5.61	3.43	1.8	0.84	0.38	1
4.32	267	31	1	1	2	1	3	2	1	2	0	0	3	2	28	0	0	0	0	0	0	4.93	1.86	2.85	0.49	0.22	1
8.08	282	31	1	1	2	1	3	1	2	2	0	0	3	2	28	0	0	0	0	0	0	4.08	2.13	1.69	0.58	0.26	1
8.25	219	34	1	1	2	1	3	2	1	1	0	0	3	2	28	0	0	0	0	0	0	4.05	1.06	2.71	0.61	0.28	1
6.91	270	37	1	1	2	1	3	2	1	3	0	1	3	2	28	0	0	0	0	0	0	4.53	2.33	1.96	0.52	0.24	1
15.34	231	39	1	1	2	1	2	4	1	2	0	0	3	2	28	0	0	0	0	0	0	4.75	2.2	2.22	0.73	0.33	1
8.45	307	39	1	1	1	1	1	2	1	3	0	0	3	2	28	1	0	0	0	0	0	5.22	2.69	2.27	0.57	0.26	1
9.16	264	43	1	2	2	1	3	1	2	1	0	0	3	2	28	0	0	0	0	0	0	5.44	2.61	2.56	0.6	0.27	1
15.01	309	45	2	2	1	1	3	5	1	2	0	0	3	2	28	0	0	0	0	0	0	3.79	1.97	1.52	0.66	0.3	1
6.36	233	68	3	4	1	1	2	1	2	1	0	1	3	2	28	1	0	0	0	0	0	4.19	1.62	2.35	0.49	0.22	1
13.65	212	70	3	5	2	1	2	1	2	2	0	0	3	2	28	0	0	0	0	0	0	6.1	3.2	2.54	0.79	0.36	1
3.95	265	33	1	1	2	1	1	5	1	4	0	1	2	2	29	0	0	0	0	0	0	3.89	1.94	1.7	0.54	0.25	1
18.07	234	74	3	5	2	1	3	5	1	2	0	1	2	2	29	0	0	0	0	0	0	5.49	3.03	2.08	0.83	0.38	1
9.07	248	31	1	1	2	1	3	2	1	2	0	0	3	2	29	0	0	0	0	0	0	5.44	3.02	2.15	0.59	0.27	1
17.39	283	33	1	1	2	1	1	4	1	1	0	0	3	2	29	0	0	0	0	0	0	4.99	2.46	2.16	0.81	0.37	1
16.77	260	35	1	1	2	1	3	1	2	1	0	0	3	2	29	0	0	0	0	0	0	4.69	2.2	2.08	0.91	0.41	1
14.82	339	36	1	1	2	1	3	4	1	2	0	1	3	2	29	0	0	0	0	0	0	4.49	2.62	1.51	0.8	0.36	1
17.05	335	38	1	1	1	1	3	4	1	4	1	0	3	2	29	0	0	0	0	0	0	5.32	3.54	1.37	0.9	0.41	1
7.98	201	39	1	1	2	1	3	2	1	4	0	0	3	2	29	0	0	0	0	0	0	3.61	1.64	1.71	0.58	0.26	1
13.43	257	40	1	2	2	1	2	3	1	2	0	0	3	2	29	0	0	0	0	0	0	4.47	2.27	1.88	0.7	0.32	1
13.46	254	41	1	2	2	2	3	4	1	1	0	0	3	2	29	0	0	0	0	0	0	4.15	1.86	1.89	0.87	0.4	1
18.09	290	43	1	2	2	1	2	5	1	2	0	1	3	2	29	0	0	0	0	0	0	4.19	2.58	1.23	0.83	0.38	1
15.09	254	45	2	2	1	1	3	3	1	2	0	0	3	2	29	0	0	0	0	0	0	4.7	2.4	1.91	0.86	0.39	1
17.15	173	46	2	2	2	1	3	1	2	2	0	0	3	2	29	0	0	0	0	0	0	4.53	2.44	1.73	0.8	0.36	1
5.47	219	47	2	2	2	1	3	2	1	3	0	0	3	2	29	0	0	0	0	0	0	5.14	2.76	2.16	0.48	0.22	1
20.51	352	49	2	2	1	1	3	3	1	3	0	0	3	2	29	0	0	0	0	0	0	4.97	2.87	1.7	0.89	0.4	1
5.39	355	53	2	3	1	1	3	1	2	3	0	1	3	2	29	1	0	0	0	0	0	5.28	2.84	2.23	0.46	0.21	1
2.83	273	61	3	4	1	1	3	1	2	1	0	1	3	2	29	1	0	0	0	0	0	3.98	2.01	1.77	0.45	0.2	1
7.83	295	30	1	1	2	1	3	4	1	1	0	1	3	2	30	0	0	0	0	0	0	3.7	1.55	1.87	0.61	0.28	1
16.4	296	41	1	2	2	1	3	3	1	3	0	1	3	2	30	0	0	0	0	0	0	4.09	2.43	1.32	0.75	0.34	1
9.55	208	44	1	2	2	1	3	4	1	3	0	0	3	2	30	0	0	0	0	0	0	4.39	2.14	1.99	0.58	0.26	1
18.35	372	55	2	3	1	1	3	1	2	1	1	1	3	2	30	1	0	0	0	0	0	5.19	2.12	2.68	0.86	0.39	1
16.97	286	39	1	1	2	1	2	5	1	2	0	0	2	2	31	0	0	0	0	0	0	4.11	2.19	1.53	0.86	0.39	1
12.76	267	34	1	1	2	1	3	5	1	3	0	1	3	2	31	0	0	0	0	0	0	3.87	1.65	1.89	0.72	0.33	1
2.31	293	42	1	2	2	1	3	2	1	4	0	0	3	2	31	0	0	0	0	0	0	4.04	1.73	2.09	0.48	0.22	1
2.04	242	44	1	2	2	1	3	2	1	4	0	0	3	2	31	0	0	0	0	0	0	4.79	1.94	2.62	0.51	0.23	1
11.77	296	64	3	4	1	1	2	5	1	2	0	0	3	2	31	0	0	0	0	0	0	4.34	2.23	1.77	0.75	0.34	1
16.64	241	38	1	1	2	1	3	4	1	4	0	0	3	2	33	0	0	0	0	0	0	2.88	1.13	1.36	0.86	0.39	1
8.63	365	35	1	1	2	1	3	5	1	2	0	0	1	3	12	0	0	0	0	0	0	3.96	1.87	1.77	0.71	0.32	1
9.21	337	50	2	3	2	1	2	1	2	1	0	1	3	3	12	0	0	0	0	0	0	2.61	0.91	1.4	0.67	0.3	1
12.63	236	54	2	3	1	1	3	3	1	2	0	0	3	3	12	1	0	0	0	0	0	4.88	1.82	2.72	0.74	0.34	1
17.43	265	39	1	1	2	1	3	4	1	1	0	0	3	3	14	0	0	0	0	0	0	5.13	2.89	1.85	0.86	0.39	1
13.49	360	75	3	5	1	1	1	5	1	3	1	1	1	3	16	1	0	0	0	0	0	5.93	3.67	1.88	0.84	0.38	1
11.12	390	67	3	4	1	1	2	1	2	1	1	1	1	3	17	1	0	0	0	0	0	3.95	2.48	1.15	0.71	0.32	1
15.65	315	37	1	1	2	1	3	5	1	1	0	1	3	3	17	0	0	0	0	0	0	5.51	3.22	1.94	0.78	0.35	1
6.81	244	65	3	4	1	1	1	5	1	1	1	1	3	3	17	1	0	0	0	0	0	5.25	2.94	2.03	0.61	0.28	1
10.26	260	30	1	1	2	1	1	4	1	4	0	1	3	3	18	0	0	0	0	0	0	3.98	1.6	2.06	0.7	0.32	1
17.08	215	43	1	2	1	1	2	3	1	3	1	1	3	3	18	0	0	0	0	0	0	3.93	2	1.53	0.88	0.4	1
20.61	309	54	2	3	2	1	3	1	2	1	0	1	3	3	18	1	0	0	0	0	0	5.43	3.34	1.69	0.87	0.4	1
7.87	245	31	1	1	1	1	1	3	1	3	1	1	3	3	19	0	0	0	0	0	0	4.23	1.69	2.29	0.54	0.25	1
12.53	351	31	1	1	2	1	2	5	1	2	0	1	3	3	19	0	0	0	0	0	0	4.53	2.61	1.54	0.83	0.38	1
13.87	307	49	2	2	2	2	2	5	1	1	0	0	3	3	19	1	0	0	0	0	0	5.32	3.22	1.77	0.72	0.33	1
15.16	261	52	2	3	2	2	3	1	2	1	0	0	3	3	19	1	0	0	0	0	0	3.54	1.94	1.27	0.72	0.33	1
17.07	341	68	3	4	1	1	1	1	2	4	1	1	3	3	19	0	0	0	0	0	0	4.75	2.41	1.95	0.85	0.39	1
16.54	273	47	2	2	2	1	2	1	2	1	0	0	2	3	20	0	0	0	0	0	0	4.51	2.21	1.9	0.87	0.4	1
7.78	254	78	3	5	1	1	2	5	1	4	0	1	1	3	22	0	0	0	0	0	0	3.51	2.02	1.18	0.68	0.31	1
8.75	291	31	1	1	2	1	1	4	1	4	0	1	3	3	22	0	0	0	0	0	0	4.85	2.51	2.08	0.57	0.26	1
9.09	297	48	2	2	1	1	3	3	1	2	1	1	3	3	22	0	0	0	0	0	0	5.31	3.77	1.27	0.59	0.27	1
18.35	335	52	2	3	2	2	3	5	1	3	0	0	2	3	23	1	0	0	0	0	0	5.61	3.93	1.28	0.89	0.4	1
10	195	30	1	1	2	1	1	4	1	4	0	1	3	3	24	0	0	0	0	0	0	3.37	1.29	1.92	0.35	0.16	1
17.21	231	41	1	2	2	1	2	5	1	2	0	1	2	3	25	0	0	0	0	0	0	4.11	2.07	1.68	0.79	0.36	1
15.33	290	36	1	1	2	1	3	4	1	2	0	0	3	3	25	0	0	0	0	0	0	3.33	1.79	1.16	0.83	0.38	1
14.16	327	36	1	1	1	1	1	4	1	4	0	1	3	3	25	0	0	0	0	0	0	3.63	1.71	1.58	0.74	0.34	1
16.42	169	46	2	2	2	1	3	4	1	2	0	0	3	3	25	0	0	0	0	0	0	4.99	2.4	2.21	0.84	0.38	1
19.4	272	73	3	5	1	1	2	1	2	1	1	1	3	3	25	0	0	0	0	0	0	5.43	3.59	1.47	0.82	0.37	1
7.69	237	31	1	1	2	1	3	5	1	4	0	0	3	3	26	0	0	0	0	0	0	3.82	1.62	1.9	0.65	0.3	1
8.84	208	32	1	1	2	1	3	4	1	2	0	0	3	3	26	0	0	0	0	0	0	5.05	2.8	1.96	0.63	0.29	1
2.89	238	61	3	4	1	1	2	1	2	1	1	0	3	3	27	1	0	0	0	0	0	5.31	2.2	2.9	0.47	0.21	1
15.68	223	74	3	5	1	2	2	1	2	2	1	1	3	3	27	0	0	0	0	0	0	3.9	2.17	1.35	0.84	0.38	1
12.54	186	30	1	1	2	1	1	2	1	2	0	1	3	3	28	0	0	0	0	0	0	4.27	2.08	1.89	0.66	0.3	1
17.09	268	31	1	1	2	1	3	1	2	2	0	1	3	3	28	0	0	0	0	0	0	4.43	2.76	1.34	0.73	0.33	1
10.11	233	33	1	1	2	1	3	2	1	4	0	0	3	3	28	0	0	0	0	0	0	3.99	2.03	1.68	0.62	0.28	1
12.6	240	34	1	1	2	1	3	5	1	3	0	0	3	3	28	0	0	0	0	0	0	4.32	2	1.95	0.82	0.37	1
19.55	268	39	1	1	2	1	3	5	1	1	0	0	3	3	28	0	0	0	0	0	0	4.74	2.6	1.76	0.83	0.38	1
15.06	232	48	2	2	2	1	3	4	1	3	0	1	3	3	28	0	0	0	0	0	0	4.41	2.18	1.84	0.85	0.39	1
3.29	306	48	2	2	2	1	1	1	2	2	0	1	3	3	28	0	0	0	0	0	0	4.55	2.41	1.94	0.43	0.2	1
10.91	233	34	1	1	2	1	1	1	2	2	0	1	3	3	29	0	0	0	0	0	0	4.31	1.9	2.12	0.64	0.29	1
16.88	356	39	1	1	1	1	1	4	1	4	1	1	3	3	30	0	0	0	0	0	0	4.6	2.75	1.45	0.88	0.4	1
2.59	331	36	1	1	1	1	3	3	1	1	0	0	3	3	31	1	0	0	0	0	0	4.57	2.59	1.74	0.52	0.24	1
10	290	32	1	1	2	1	1	4	1	2	0	1	3	3	33	0	0	0	0	0	0	3.11	1.03	1.94	0.3	0.14	1
44.31	420	79	3	5	1	1	2	1	2	1	0	0	3	2	22	1	1	0	1	1	1	5.67	3.65	1.49	1.17	0.53	2
30.75	462	74	3	5	1	1	2	1	2	1	0	0	1	2	21	1	0	0	1	1	1	5.04	3.21	1.35	1.05	0.48	2
27.77	333	59	2	3	1	1	1	4	1	3	1	0	2	2	23	0	1	0	0	1	1	4.74	2.66	1.6	1.06	0.48	2
44.25	370	66	3	4	2	1	3	1	2	1	0	0	3	1	15	1	1	0	0	1	1	5.01	2.48	2.07	1.02	0.46	2
24.08	421	67	3	4	2	1	2	5	1	2	0	0	1	2	22	1	0	0	1	1	1	3.76	2.07	1.24	0.99	0.45	2
48.4	238	60	3	4	2	2	1	1	2	2	0	0	3	2	28	1	1	0	0	1	1	5.51	3.18	1.75	1.27	0.58	2
36.66	430	54	2	3	1	1	1	4	1	3	0	1	3	1	18	1	0	0	1	1	1	4.64	3.07	1.08	1.08	0.49	2
32.14	209	64	3	4	2	1	3	5	1	4	0	0	1	1	25	0	1	0	0	1	1	3.48	1.98	1.03	1.03	0.47	2
24.03	432	54	2	3	2	1	2	4	1	3	0	1	2	1	28	1	0	0	1	1	1	5.54	3.56	1.51	1.04	0.47	2
35.07	428	67	3	4	1	1	2	5	1	1	0	0	#NULL!	2	7	1	0	0	1	1	1	5.38	3.6	1.25	1.17	0.53	2
48.02	301	66	3	4	1	1	1	5	1	2	1	0	2	2	7	1	1	0	0	1	1	6	3.78	1.64	1.28	0.58	2
38.99	334	42	1	2	2	1	2	3	1	2	0	0	3	2	12	0	1	0	0	1	1	4.7	3.04	1.11	1.2	0.55	2
33.03	263	61	3	4	2	1	1	5	1	2	0	0	2	2	14	1	1	0	0	1	1	4.88	2.65	1.7	1.16	0.53	2
49.74	371	50	2	3	1	1	2	1	2	2	1	1	3	2	14	0	1	0	0	1	1	5.7	3.87	1.27	1.24	0.56	2
27.23	435	39	1	1	1	1	1	5	1	2	1	0	3	2	20	0	0	0	1	1	1	4.53	2.89	1.15	1.08	0.49	2
43.14	434	49	2	2	1	1	3	2	1	2	0	1	3	2	21	1	0	0	1	1	1	4.94	3.03	1.37	1.19	0.54	2
40.06	385	54	2	3	1	1	1	4	1	4	1	1	3	2	24	1	1	0	0	1	1	5.22	3.55	1.2	1.03	0.47	2
53.24	379	61	3	4	1	1	1	5	1	4	0	1	3	2	24	1	1	0	0	1	1	5.23	2.81	1.83	1.29	0.59	2
26.48	465	43	1	2	1	1	3	3	1	2	1	0	3	2	25	0	0	0	1	1	1	4.48	2.91	1.11	1.01	0.46	2
34.51	340	57	2	3	1	1	1	5	1	3	1	1	3	2	25	1	1	0	0	1	1	4.89	3.17	1.26	1.02	0.46	2
34.8	514	65	3	4	1	1	2	1	2	1	1	0	2	2	26	1	0	0	1	1	1	5.99	3.7	1.7	1.29	0.59	2
44.42	260	59	2	3	1	1	3	2	1	2	0	1	3	2	26	1	1	0	0	1	1	4.79	2.8	1.53	1.01	0.46	2
36.96	291	68	3	4	2	1	1	5	1	1	0	0	1	2	28	1	1	0	0	1	1	4.27	1.36	2.36	1.2	0.55	2
29.41	443	48	2	2	1	1	1	2	1	3	0	1	3	2	28	1	0	0	1	1	1	5.26	3.03	1.66	1.25	0.57	2
42.57	369	44	1	2	1	1	2	1	2	1	0	0	2	2	12	1	1	0	0	1	0	4.53	2.68	1.31	1.18	0.54	2
29.56	195	46	2	2	2	1	2	4	1	1	0	0	3	2	18	0	0	0	0	1	1	4.63	2.49	1.57	1.25	0.57	2
27.04	300	66	3	4	2	1	2	1	2	2	0	0	3	2	32	1	0	0	0	1	1	4.94	2.58	1.9	1.02	0.46	2
29.71	293	46	2	2	2	1	1	4	1	4	0	0	3	2	30	0	0	0	0	1	1	4.5	2.54	1.45	1.13	0.51	2
36.19	295	73	3	5	2	1	1	1	2	1	0	0	3	2	22	1	0	0	0	1	1	4.35	2.31	1.54	1.1	0.5	2
33.82	291	47	2	2	2	1	2	1	2	1	0	1	3	1	19	1	0	0	0	1	1	5.97	3.44	2.02	1.13	0.51	2
25.56	443	49	2	2	1	1	1	4	1	3	0	0	3	2	23	0	0	0	1	1	0	4.91	3.2	1.24	1.04	0.47	2
27.84	401	43	1	2	1	2	3	2	1	2	0	1	3	3	12	0	0	0	0	1	1	3.66	2.12	1.09	1	0.45	2
32.55	271	45	2	2	2	1	2	1	2	2	0	1	1	1	19	0	0	0	0	1	1	4.29	2.41	1.34	1.18	0.54	2
34.25	400	63	3	4	1	1	3	5	1	2	1	0	2	1	21	0	0	0	0	1	1	5.74	3.77	1.49	1.06	0.48	2
35.15	327	76	3	5	1	2	2	3	1	2	1	1	2	1	25	1	0	0	0	1	1	2.85	1.26	1.12	1.04	0.47	2
28.64	320	64	3	4	1	1	2	5	1	2	1	1	1	2	17	1	0	0	0	1	1	4.96	3.07	1.37	1.14	0.52	2
21.04	202	47	2	2	2	1	3	1	2	2	0	1	3	2	18	0	0	0	0	1	1	5.61	2.74	2.43	0.96	0.44	2
31.24	298	68	3	4	1	1	2	5	1	2	0	1	1	2	21	0	1	0	0	1	0	5.29	3.02	1.76	1.13	0.51	2
20.65	250	70	3	5	2	2	1	1	2	1	0	1	3	2	25	1	0	0	0	1	1	4.9	2.07	2.37	1.02	0.46	2
34.52	441	74	3	5	1	1	2	5	1	2	0	0	3	1	7	1	0	0	1	1	0	4.44	2.53	1.43	1.05	0.48	2
35.82	377	61	3	4	1	1	2	5	1	1	1	0	1	1	11	1	0	0	0	1	1	4.38	2.23	1.65	1.11	0.5	2
36.83	289	73	3	5	2	1	1	1	2	2	0	0	1	1	12	1	0	0	0	1	1	5.41	3.24	1.62	1.21	0.55	2
58.01	221	51	2	3	2	1	3	5	1	3	0	0	2	1	12	0	1	0	0	1	0	5.19	3.03	1.61	1.21	0.55	2
24.5	220	60	3	4	2	1	3	1	2	1	0	0	1	1	16	1	0	0	0	1	1	5.98	3.89	1.61	1.05	0.48	2
31.09	193	75	3	5	2	2	1	5	1	1	0	0	2	1	17	1	0	0	0	1	1	4.98	2.8	1.63	1.21	0.55	2
29.89	388	42	1	2	1	1	2	3	1	2	1	1	3	1	19	1	0	0	0	1	1	4.94	3.3	1.14	1.09	0.5	2
28.69	307	52	2	3	2	1	2	1	2	2	0	1	3	1	19	0	0	0	0	1	1	5.87	3.63	1.77	1.03	0.47	2
28.19	445	53	2	3	1	1	3	5	1	2	0	0	3	1	19	1	0	0	1	1	0	5.99	4.08	1.4	1.13	0.51	2
34.79	407	68	3	4	1	1	2	1	2	1	1	1	3	1	19	1	0	0	0	1	1	4.06	2.17	1.34	1.2	0.55	2
26.52	368	37	1	1	1	1	3	4	1	3	0	1	3	1	20	0	0	0	0	1	1	5.06	2.84	1.74	1.06	0.48	2
39.33	257	61	3	4	2	1	1	1	2	2	0	0	1	1	21	1	1	0	0	1	0	4.4	1.94	1.9	1.24	0.56	2
33.02	313	63	3	4	2	1	1	1	2	2	0	1	2	1	21	1	0	0	0	1	1	5.97	3.71	1.76	1.11	0.5	2
25.93	291	47	2	2	1	1	3	1	2	2	0	1	3	1	21	0	0	0	0	1	1	4.59	2.92	1.13	1.19	0.54	2
27.96	325	52	2	3	2	1	2	1	2	2	0	0	3	1	21	0	0	0	0	1	1	5.88	3.21	2.18	1.08	0.49	2
49.47	259	63	3	4	1	1	2	5	1	1	0	1	1	1	22	1	1	0	0	1	0	4.54	2.42	1.55	1.26	0.57	2
42.46	360	37	1	1	2	1	1	4	1	2	0	0	3	1	22	1	0	0	0	1	1	3.87	2.12	1.24	1.12	0.51	2
22.52	311	42	1	2	2	1	2	4	1	1	0	0	3	1	22	0	0	0	0	1	1	4.25	2.39	1.39	1.03	0.47	2
30.84	324	43	1	2	2	1	2	1	2	2	0	0	3	1	22	1	0	0	0	1	1	5.52	3.59	1.43	1.11	0.5	2
33.91	385	64	3	4	1	1	3	5	1	2	0	1	2	1	23	0	0	0	0	1	1	5.02	2.93	1.51	1.28	0.58	2
25.69	443	67	3	4	1	1	3	5	1	1	1	1	2	1	23	1	0	0	1	1	0	5.63	3.01	2.18	0.96	0.44	2
25.47	458	45	2	2	1	1	2	1	2	1	0	0	3	1	23	0	0	0	1	1	0	4.08	2.23	1.37	1.05	0.48	2
31.12	436	46	2	2	1	1	1	3	1	4	0	0	3	1	23	0	0	0	1	1	0	4.17	2.22	1.38	1.26	0.57	2
23.66	349	47	2	2	1	1	3	1	2	2	1	1	3	1	23	1	0	0	0	1	1	3.7	2.06	1.16	1.05	0.48	2
29.51	418	61	3	4	1	1	2	5	1	2	0	1	3	1	23	1	0	0	0	1	1	5.27	3.57	1.21	1.07	0.49	2
36.55	337	67	3	4	1	1	2	1	2	2	0	1	3	1	23	0	0	0	0	1	1	4.74	2.88	1.39	1.03	0.47	2
36.02	290	68	3	4	2	1	3	1	2	1	0	1	2	1	24	0	0	0	0	1	1	5.38	3.36	1.46	1.23	0.56	2
20.85	299	43	1	2	2	1	3	2	1	3	0	1	3	1	24	0	0	0	0	1	1	5.59	3.29	1.83	1.03	0.47	2
24.14	240	55	2	3	2	1	3	1	2	1	0	0	3	1	24	1	0	0	0	1	1	4.76	2.92	1.35	1.07	0.49	2
26.85	293	58	2	3	2	1	2	1	2	4	0	1	3	1	24	0	0	0	0	1	1	5.77	3.4	1.85	1.15	0.52	2
27.73	349	47	2	2	1	1	3	5	1	2	1	1	1	1	25	0	0	0	0	1	1	4.39	2.83	1.03	1.17	0.53	2
31.21	322	66	3	4	2	2	2	1	2	2	0	0	1	1	25	0	1	0	0	1	0	4.97	3.19	1.25	1.17	0.53	2
31.92	462	48	2	2	1	1	1	4	1	4	1	1	3	1	25	1	0	0	1	1	0	4.49	2.46	1.45	1.28	0.58	2
32.32	252	68	3	4	2	1	1	1	2	1	0	0	3	1	25	1	0	0	0	1	1	4.78	2.6	1.61	1.25	0.57	2
42.9	405	59	2	3	1	1	3	1	2	1	0	0	2	1	26	1	1	0	0	1	0	3.18	1.45	1.24	1.08	0.49	2
32.81	503	50	2	3	1	1	2	5	1	1	1	1	3	1	26	1	0	0	1	1	0	5.05	3.28	1.19	1.27	0.58	2
26.98	340	62	3	4	1	1	3	2	1	2	1	0	3	1	26	0	0	0	0	1	1	4.5	2.76	1.26	1.06	0.48	2
31.42	288	66	3	4	2	1	2	5	1	3	0	0	2	1	27	0	0	0	0	1	1	4.41	2.34	1.58	1.08	0.49	2
35.31	453	71	3	5	1	1	3	5	1	3	1	1	2	1	27	1	0	0	1	1	0	4.77	2.94	1.25	1.28	0.58	2
24.76	353	46	2	2	1	1	3	4	1	3	0	1	3	1	27	0	0	0	0	1	1	4.51	2.53	1.45	1.16	0.53	2
36.76	242	50	2	3	2	2	2	5	1	1	0	0	3	1	27	1	0	0	0	1	1	5.2	3.13	1.52	1.2	0.55	2
28.01	465	50	2	3	1	1	3	1	2	2	0	1	3	1	27	0	0	0	1	1	0	4.93	3.17	1.27	1.07	0.49	2
37.32	351	73	3	5	2	2	3	5	1	3	0	0	3	1	28	1	1	0	0	1	0	2.92	1.18	1.25	1.08	0.49	2
33.42	322	64	3	4	2	1	2	5	1	4	0	0	1	1	29	1	0	0	0	1	1	2.86	0.52	1.85	1.08	0.49	2
27.4	328	51	2	3	2	1	2	5	1	4	0	1	3	2	8	1	0	0	0	1	1	4.4	2.53	1.36	1.12	0.51	2
27.68	411	55	2	3	1	1	2	1	2	4	1	0	3	2	8	1	0	0	0	1	1	5.94	3.88	1.57	1.07	0.49	2
28.19	368	33	1	1	1	1	1	2	1	2	1	1	3	2	9	0	0	0	0	1	1	4.35	2.71	1.09	1.2	0.55	2
34.85	253	62	3	4	1	1	3	5	1	3	0	0	3	2	11	0	1	0	0	1	0	4.55	2.67	1.42	1.02	0.46	2
26.86	327	55	2	3	1	1	3	3	1	4	1	1	3	2	12	0	0	0	0	1	1	4.87	2.7	1.65	1.14	0.52	2
36.4	307	61	3	4	1	1	3	5	1	2	0	0	2	2	13	1	0	0	0	1	1	4.84	3.11	1.18	1.22	0.55	2
38.31	246	58	2	3	2	1	2	1	2	2	0	1	3	2	13	1	0	0	0	1	1	4.84	2.92	1.34	1.28	0.58	2
36.93	267	46	2	2	1	1	1	4	1	3	0	1	3	2	15	1	0	0	0	1	1	5.33	2.97	1.82	1.19	0.54	2
33.57	333	63	3	4	2	1	3	5	1	1	0	0	3	2	15	1	0	0	0	1	1	5.14	3.36	1.25	1.16	0.53	2
36.85	294	67	3	4	1	1	2	1	2	2	0	0	3	2	15	1	1	0	0	1	0	4.9	3.19	1.19	1.15	0.52	2
39.55	336	66	3	4	2	2	1	5	1	1	0	0	2	2	16	1	1	0	0	1	0	4.44	2.56	1.39	1.07	0.49	2
33.01	227	64	3	4	2	1	1	5	1	4	0	0	1	2	17	1	0	0	0	1	1	3.34	1.71	1.14	1.08	0.49	2
27.62	222	49	2	2	2	1	3	4	1	4	0	0	3	2	17	0	0	0	0	1	1	5.47	3.16	1.87	0.96	0.44	2
29.77	320	57	2	3	1	1	2	5	1	2	1	0	1	2	18	0	0	0	0	1	1	4.09	2.5	1.02	1.26	0.57	2
27.7	271	45	2	2	2	1	1	1	2	1	0	1	3	2	18	0	0	0	0	1	1	4.8	2.61	1.66	1.16	0.53	2
43.2	239	48	2	2	2	1	1	5	1	2	0	1	2	2	19	1	1	0	0	1	0	4.42	2.53	1.36	1.16	0.53	2
38.71	288	59	2	3	2	1	3	1	2	2	0	0	2	2	19	1	0	0	0	1	1	4.4	2.5	1.38	1.15	0.52	2
28.13	328	31	1	1	1	1	3	4	1	1	0	0	3	2	19	0	0	0	0	1	1	4.3	2.62	1.16	1.15	0.52	2
22.48	313	56	2	3	2	1	3	1	2	1	0	0	3	2	19	1	0	0	0	1	1	4.65	2.48	1.73	0.96	0.44	2
31.26	298	64	3	4	1	1	3	1	2	1	0	0	3	2	19	1	0	0	0	1	1	4.07	2.23	1.39	1	0.45	2
39.73	529	57	2	3	1	1	1	5	1	2	1	1	1	2	20	1	0	0	1	1	0	4.52	2.73	1.28	1.13	0.51	2
26.74	176	72	3	5	2	1	2	1	2	2	0	0	1	2	20	1	0	0	0	1	1	4.75	2.44	1.78	1.16	0.53	2
38.01	315	46	2	2	2	1	2	3	1	2	0	1	3	2	20	1	0	0	0	1	1	5.03	3	1.45	1.28	0.58	2
35.5	271	51	2	3	2	1	2	1	2	1	0	0	3	2	20	0	1	0	0	1	0	4.43	2.22	1.68	1.17	0.53	2
34.05	305	65	3	4	2	1	2	1	2	3	0	0	2	2	21	0	0	0	0	1	1	5.76	3.29	1.97	1.11	0.5	2
26.23	323	31	1	1	1	2	3	4	1	4	0	0	3	2	21	0	0	0	0	1	1	5.56	3.89	1.17	1.1	0.5	2
22.2	337	32	1	1	1	2	1	1	2	3	1	0	3	2	21	0	0	0	0	1	1	4.69	2.6	1.54	1.21	0.55	2
36.17	312	40	1	2	2	1	3	1	2	4	0	1	3	2	21	0	0	0	0	1	1	4.82	2.39	1.93	1.09	0.5	2
29.41	437	46	2	2	1	1	3	2	1	3	0	1	3	2	21	0	0	0	1	1	0	5.13	3.48	1.15	1.09	0.5	2
37.95	245	50	2	3	2	1	3	4	1	1	0	1	3	2	21	0	1	0	0	1	0	5.02	3.29	1.26	1.03	0.47	2
28.98	444	50	2	3	1	1	3	1	2	2	0	1	3	2	21	0	0	0	1	1	0	5.53	3.31	1.67	1.22	0.55	2
24.82	352	52	2	3	1	1	2	3	1	2	0	1	3	2	21	1	0	0	0	1	1	4.34	2.55	1.3	1.07	0.49	2
32.39	472	45	2	2	1	1	1	4	1	2	0	1	3	2	22	0	0	0	1	1	0	4.26	2.49	1.19	1.28	0.58	2
19.91	369	48	2	2	1	1	1	5	1	1	0	1	3	2	22	0	0	0	0	1	1	4.68	2.63	1.6	0.98	0.45	2
27.35	427	49	2	2	1	1	2	3	1	2	0	1	3	2	22	0	0	0	1	0	1	5.34	3.03	1.8	1.12	0.51	2
31.85	364	60	3	4	2	1	1	1	2	1	0	0	3	2	22	1	0	0	0	1	1	4.56	2.68	1.4	1.06	0.48	2
31.11	310	50	2	3	2	1	3	1	2	1	0	0	1	2	23	0	0	0	0	1	1	4.54	2.75	1.3	1.07	0.49	2
20.81	271	61	3	4	2	1	1	1	2	2	0	1	1	2	23	1	0	0	0	1	1	3.99	2.01	1.54	0.96	0.44	2
44.81	307	61	3	4	2	2	2	1	2	1	0	0	1	2	23	1	1	0	0	1	0	6.13	3.47	2.21	1	0.45	2
29.28	250	49	2	2	2	1	2	4	1	2	0	0	3	2	23	0	0	0	0	1	1	3.58	1.59	1.44	1.2	0.55	2
22.85	166	50	2	3	2	1	3	4	1	2	0	0	3	2	24	1	0	0	0	1	1	4.27	2.47	1.36	0.97	0.44	2
28.06	210	51	2	3	2	1	2	5	1	2	0	1	3	2	24	0	0	0	0	1	1	3.97	2.17	1.33	1.03	0.47	2
39.42	363	58	2	3	1	1	2	1	2	1	0	1	3	2	24	0	1	0	0	1	0	5.41	3.14	1.74	1.17	0.53	2
42.5	328	68	3	4	1	1	2	1	2	2	1	1	3	2	24	1	0	0	0	1	1	5.04	3.08	1.38	1.28	0.58	2
31.07	386	74	3	5	1	2	2	5	1	3	0	1	3	2	24	1	0	0	0	1	1	4.29	2.5	1.24	1.22	0.55	2
32.61	302	43	1	2	2	1	3	1	2	2	0	0	2	2	25	0	0	0	0	1	1	4.75	3.07	1.19	1.08	0.49	2
27.43	433	44	1	2	1	1	2	1	2	1	0	0	3	2	25	0	0	0	1	1	0	5.5	3.21	1.81	1.06	0.48	2
25.85	306	39	1	1	2	1	3	1	2	3	0	0	1	2	26	0	0	0	0	1	1	4.67	2.51	1.7	1.02	0.46	2
30.92	474	32	1	1	1	1	1	4	1	4	1	1	3	2	26	0	0	0	1	1	0	4.48	2.26	1.63	1.29	0.59	2
30.45	250	38	1	1	2	1	3	4	1	3	0	0	3	2	26	0	0	0	0	1	1	4.24	2.05	1.64	1.2	0.55	2
22.88	204	43	1	2	2	1	1	4	1	3	0	0	3	2	26	0	0	0	0	1	1	5.15	3.33	1.39	0.94	0.43	2
25.15	339	46	2	2	1	1	1	2	1	2	0	0	3	2	26	0	0	0	0	1	1	3.77	1.99	1.3	1.06	0.48	2
44.21	349	60	3	4	2	1	3	1	2	1	0	1	3	2	26	1	0	0	0	1	1	4.91	2.41	1.92	1.28	0.58	2
31.45	368	61	3	4	1	1	3	5	1	1	0	1	2	2	27	1	0	0	0	1	1	3.83	1.92	1.41	1.09	0.5	2
27.16	441	41	1	2	1	1	1	2	1	2	0	1	3	2	27	0	0	0	1	1	0	4.98	2.85	1.66	1.04	0.47	2
28.32	311	53	2	3	2	1	3	1	2	4	0	0	2	2	28	0	0	0	0	1	1	5.71	3.76	1.46	1.08	0.49	2
33.02	294	39	1	1	1	1	3	4	1	4	0	1	3	2	28	1	0	0	0	1	1	5.22	3.4	1.26	1.23	0.56	2
35.08	186	46	2	2	1	1	2	2	1	4	1	1	3	2	28	0	1	0	0	1	0	5.87	3.65	1.75	1.04	0.47	2
25.03	405	56	2	3	1	1	1	1	2	1	0	1	3	2	28	1	0	0	0	1	1	5.6	3.45	1.6	1.2	0.55	2
35.26	309	64	3	4	1	1	3	5	1	2	1	0	1	2	29	0	0	0	0	1	1	5.38	3.58	1.29	1.13	0.51	2
38.52	294	67	3	4	2	2	2	1	2	2	0	0	2	2	29	1	1	0	0	1	0	3.82	1.42	1.95	0.98	0.45	2
26.49	227	36	1	1	2	1	1	3	1	4	0	1	3	2	29	0	0	0	0	1	1	4.73	2.7	1.58	1	0.45	2
35.06	302	37	1	1	2	1	1	4	1	2	0	0	3	2	29	0	0	0	0	1	1	5.31	3.05	1.72	1.19	0.54	2
40.1	261	55	2	3	2	1	3	4	1	3	0	0	3	2	29	1	0	0	0	1	1	4.35	2.55	1.21	1.3	0.59	2
36.04	302	47	2	2	1	1	2	1	2	1	1	0	3	2	30	0	0	0	0	1	1	4.86	2.93	1.35	1.28	0.58	2
32.56	291	49	2	2	2	1	2	5	1	2	0	1	2	2	31	0	0	0	0	1	1	6.04	3.84	1.77	0.95	0.43	2
32.81	381	45	2	2	1	1	2	4	1	2	1	0	3	2	31	0	0	0	0	1	1	4.56	2.84	1.14	1.27	0.58	2
24.91	220	47	2	2	2	1	3	5	1	2	0	1	3	2	31	0	0	0	0	1	1	4.8	2.26	2.08	1.01	0.46	2
26.87	483	59	2	3	1	1	3	5	1	2	1	1	1	2	32	1	0	0	1	1	0	5.42	3.49	1.42	1.13	0.51	2
26.78	426	35	1	1	2	1	3	4	1	2	0	0	3	2	32	0	0	0	1	1	0	3.7	2.12	1.14	0.96	0.44	2
29.03	480	61	3	4	1	1	3	2	1	3	1	1	2	3	16	1	0	0	1	1	0	4.48	1.92	2.07	1.08	0.49	2
25.02	441	37	1	1	1	1	1	4	1	4	0	0	3	3	17	0	0	0	1	1	0	4.6	2.74	1.34	1.15	0.52	2
31.62	424	44	1	2	1	1	1	1	2	2	0	1	3	3	17	0	0	0	1	1	0	4.63	2.18	1.86	1.3	0.59	2
27.59	374	52	2	3	1	1	2	4	1	4	0	0	3	3	19	0	0	0	0	1	1	5.59	3.38	1.69	1.15	0.52	2
24.85	332	40	1	2	1	1	3	1	2	2	0	1	3	3	22	0	0	0	0	1	1	3.24	1.75	1.03	1.02	0.46	2
42.24	321	41	1	2	2	1	3	1	2	1	0	1	3	3	22	0	0	0	0	1	1	5.86	3.74	1.55	1.26	0.57	2
29.69	349	70	3	5	2	1	2	1	2	3	0	0	1	3	23	1	0	0	0	1	1	4.86	2.88	1.52	1.01	0.46	2
27.92	244	30	1	1	2	1	3	4	1	2	0	1	3	3	24	0	0	0	0	1	1	4.33	2.1	1.67	1.23	0.56	2
26.02	387	48	2	2	2	1	2	1	2	1	0	1	3	3	24	0	0	0	0	1	1	3.35	1.7	1.2	1	0.45	2
34.98	398	48	2	2	1	1	2	5	1	2	0	0	3	3	24	1	1	0	0	1	0	5.15	3.26	1.3	1.29	0.59	2
28.49	276	47	2	2	1	1	3	5	1	2	1	1	3	3	29	1	0	0	0	1	1	5.05	2.63	1.91	1.12	0.51	2
24.6	502	73	3	5	2	2	2	5	1	1	0	0	2	1	26	1	0	0	1	0	0	4.56	2.09	1.92	1.21	0.55	2
29.96	373	41	1	2	1	1	3	1	2	1	0	0	3	1	9	0	0	0	0	1	0	4.48	2.77	1.16	1.21	0.55	2
22.55	423	50	2	3	1	1	3	1	2	2	1	1	3	2	17	1	0	0	1	0	0	3.56	0.82	2.28	1.02	0.46	2
28.16	360	68	3	4	1	1	2	5	1	2	0	0	3	2	27	1	0	0	0	1	0	4.95	3.19	1.27	1.07	0.49	2
30.63	365	37	1	1	1	1	2	4	1	3	0	1	3	3	7	1	0	0	0	1	0	4.72	2.39	1.76	1.26	0.57	2
25.16	361	71	3	5	2	1	2	1	2	1	0	0	2	1	21	1	0	0	0	0	1	4.76	2.23	2	1.16	0.53	2
29.71	315	50	2	3	2	1	2	1	2	2	0	1	1	1	22	0	0	0	0	1	0	5.81	3.69	1.54	1.27	0.58	2
32.2	291	60	3	4	1	1	2	1	2	2	1	1	3	1	27	0	0	0	0	1	0	5.46	2.72	2.17	1.25	0.57	2
29.74	321	47	2	2	1	1	2	1	2	1	0	1	3	3	20	1	0	0	0	1	0	4.97	2.94	1.45	1.28	0.58	2
29.33	291	68	3	4	2	1	3	5	1	2	0	0	3	1	23	0	0	0	0	0	1	5.52	2.89	2.12	1.13	0.51	2
29.31	391	31	1	1	1	2	2	4	1	2	1	1	3	2	13	0	0	0	0	1	0	4.16	2.59	1.05	1.14	0.52	2
19.8	300	59	2	3	1	1	3	5	1	4	0	1	3	2	19	0	0	0	0	0	1	4.99	2.99	1.54	1.01	0.46	2
29.81	289	61	3	4	1	1	3	1	2	1	1	1	3	2	24	1	0	0	0	1	0	5.31	2.93	1.9	1.05	0.48	2
26.67	336	65	3	4	2	1	3	1	2	3	0	1	3	2	30	1	0	0	0	1	0	4.48	2.25	1.76	1.04	0.47	2
26.67	393	42	1	2	1	1	1	1	2	2	0	1	3	3	23	0	0	0	0	1	0	4.6	2.65	1.39	1.24	0.56	2
25.33	196	46	2	2	2	1	3	1	2	1	0	0	3	1	12	0	0	0	0	1	0	6.09	3.58	2.06	1	0.45	2
25.19	349	71	3	5	1	1	3	5	1	4	0	0	3	1	15	1	0	0	0	1	0	4.42	2.64	1.34	0.97	0.44	2
29.33	174	66	3	4	2	1	1	5	1	1	0	0	3	1	18	0	0	0	0	1	0	4.52	2.44	1.6	1.06	0.48	2
48.3	296	41	1	2	2	1	1	2	1	4	0	0	3	1	26	0	1	0	0	0	0	4.18	2.32	1.32	1.18	0.54	2
26.21	295	74	3	5	1	1	2	5	1	2	0	0	1	2	21	0	0	0	0	1	0	6.04	3.84	1.71	1.08	0.49	2
25.61	286	37	1	1	1	1	3	4	1	1	0	0	3	1	10	0	0	0	0	1	0	5.19	2.68	2.06	1	0.45	2
29.21	339	71	3	5	1	1	1	1	2	2	0	1	3	1	11	1	0	0	0	1	0	4.49	2.69	1.28	1.14	0.52	2
29.61	225	66	3	4	2	1	2	5	1	1	0	0	1	1	12	1	0	0	0	1	0	5.68	2.79	2.38	1.13	0.51	2
21.48	190	50	2	3	2	2	3	4	1	2	0	1	3	1	12	0	0	0	0	0	1	3.63	1.43	1.7	1.1	0.5	2
24.47	338	60	3	4	1	2	1	5	1	2	1	1	3	1	13	1	0	0	0	1	0	5.21	3.41	1.35	0.98	0.45	2
45.3	226	70	3	5	1	1	2	3	1	2	0	1	3	1	14	0	1	0	0	0	0	4.71	2.18	2.06	1.03	0.47	2
24.44	433	47	2	2	1	1	1	3	1	1	1	1	3	1	15	0	0	0	1	0	0	5.02	2.17	2.4	0.98	0.45	2
35.9	295	52	2	3	2	1	3	1	2	1	0	1	3	1	15	1	1	0	0	0	0	5.13	2.29	2.4	0.96	0.44	2
21.7	468	44	1	2	1	1	2	1	2	2	1	0	3	1	17	0	0	0	1	0	0	4.33	2.86	1.02	1	0.45	2
36.54	391	51	2	3	1	1	3	5	1	3	0	1	3	1	17	0	0	0	0	1	0	5.12	3.12	1.41	1.3	0.59	2
30.5	321	69	3	4	1	1	2	1	2	1	1	1	2	1	18	1	0	0	0	0	1	5.32	3.34	1.43	1.22	0.55	2
26.81	279	45	2	2	1	1	1	2	1	2	0	0	3	1	19	0	0	0	0	1	0	4.6	2.98	1.09	1.16	0.53	2
38.96	273	69	3	4	2	1	2	5	1	3	0	1	3	1	19	1	0	0	0	1	0	5.38	3.21	1.58	1.3	0.59	2
29.59	327	61	3	4	1	1	2	1	2	1	0	1	3	1	20	0	0	0	0	1	0	5.61	3.66	1.44	1.13	0.51	2
31.88	358	66	3	4	2	1	2	1	2	1	0	1	3	1	20	1	0	0	0	1	0	5.17	3.18	1.41	1.27	0.58	2
32.82	395	79	3	5	1	1	2	5	1	3	0	1	3	1	21	1	1	0	0	0	0	3.17	1.12	1.55	1.1	0.5	2
26.74	383	46	2	2	2	1	1	1	2	4	0	1	3	1	22	0	0	0	0	1	0	5.32	2.96	1.81	1.22	0.55	2
32.08	374	47	2	2	2	1	3	4	1	2	0	0	3	1	22	0	0	0	0	1	0	4.61	2.67	1.38	1.24	0.56	2
33.45	317	55	2	3	1	1	3	2	1	3	0	1	3	1	22	1	0	0	0	1	0	4.14	2.54	1.05	1.21	0.55	2
31.48	215	61	3	4	2	1	3	1	2	1	0	1	2	1	23	0	1	0	0	0	0	5.61	2.9	2.19	1.15	0.52	2
28.16	265	47	2	2	2	1	3	3	1	1	0	1	3	1	23	0	0	0	0	1	0	3.98	2.25	1.18	1.21	0.55	2
25.05	371	47	2	2	1	1	3	3	1	1	1	1	3	1	23	0	0	0	0	1	0	4.6	2.86	1.24	1.11	0.5	2
33.8	316	65	3	4	2	1	1	1	2	2	0	1	3	1	23	1	0	0	0	1	0	5.64	3.03	2.05	1.24	0.56	2
33.31	277	68	3	4	2	1	3	5	1	1	0	0	1	1	24	1	0	0	0	1	0	5.59	2.6	2.49	1.09	0.5	2
26.6	433	56	2	3	2	1	1	5	1	4	0	0	3	1	24	1	0	0	1	0	0	6	4.01	1.47	1.14	0.52	2
28.17	267	68	3	4	2	1	2	1	2	1	0	1	2	1	25	1	0	0	0	1	0	3.45	1.57	1.39	1.08	0.49	2
32.3	241	46	2	2	1	1	3	4	1	2	0	0	3	1	25	0	1	0	0	0	0	3.5	1.48	1.46	1.23	0.56	2
29.32	393	53	2	3	1	1	1	4	1	3	0	1	3	1	25	0	0	0	0	1	0	5.29	3.14	1.64	1.12	0.51	2
30.28	188	63	3	4	2	1	2	1	2	2	0	0	2	1	26	1	0	0	0	1	0	5.2	2.51	2.13	1.23	0.56	2
26.31	400	48	2	2	1	1	1	3	1	2	1	1	3	1	26	1	0	0	0	1	0	4.79	2.51	1.78	1.11	0.5	2
25.53	257	38	1	1	2	1	3	5	1	1	0	0	1	1	27	0	0	0	0	1	0	3.94	2.1	1.39	1	0.45	2
29.26	243	37	1	1	2	1	3	4	1	1	0	1	3	1	27	0	0	0	0	1	0	4.25	2.24	1.45	1.23	0.56	2
27.29	366	60	3	4	2	1	1	1	2	2	0	0	2	1	28	1	0	0	0	1	0	4.07	2.11	1.49	1.03	0.47	2
26.17	348	42	1	2	1	1	3	1	2	1	0	1	3	1	28	0	0	0	0	1	0	4.39	2.47	1.37	1.22	0.55	2
33.57	366	51	2	3	1	1	3	3	1	3	0	1	3	1	28	1	0	0	0	1	0	4.02	2.35	1.13	1.19	0.54	2
27.13	236	62	3	4	1	1	1	5	1	3	0	1	2	1	29	0	0	0	0	1	0	4.94	2.28	2.23	0.95	0.43	2
19.52	462	36	1	1	1	1	2	3	1	2	1	1	3	1	29	0	0	0	1	0	0	4.64	2.78	1.39	1.03	0.47	2
36.61	300	74	3	5	2	2	1	1	2	4	0	0	3	1	29	1	0	0	0	1	0	3.48	1.19	1.74	1.2	0.55	2
32.04	398	46	2	2	1	1	3	4	1	3	0	1	3	1	30	0	0	0	0	1	0	4.89	2.74	1.59	1.23	0.56	2
40.93	293	52	2	3	2	1	3	5	1	1	0	1	3	2	7	0	0	0	0	1	0	5.21	3.13	1.49	1.3	0.59	2
21.34	340	35	1	1	1	2	2	5	1	1	0	0	1	2	8	0	0	0	0	1	0	3.92	2.11	1.38	0.94	0.43	2
23.31	411	47	2	2	1	1	3	1	2	2	1	1	3	2	8	0	0	0	0	1	0	4.41	2.11	1.84	1.02	0.46	2
36.45	396	55	2	3	1	1	3	4	1	3	0	1	3	2	8	1	0	0	0	1	0	3.89	1.85	1.54	1.1	0.5	2
21.04	385	53	2	3	1	1	3	1	2	3	1	1	2	2	9	1	0	0	0	1	0	4.08	1.77	1.87	0.96	0.44	2
28.05	280	40	1	2	2	1	3	5	1	2	0	0	3	2	9	0	0	0	0	1	0	4.78	2.65	1.63	1.11	0.5	2
31.08	317	57	2	3	1	1	1	2	1	2	0	1	3	2	10	1	0	0	0	1	0	3.73	1.9	1.32	1.12	0.51	2
33.06	303	47	2	2	1	1	3	3	1	1	0	1	3	2	11	0	0	0	0	1	0	5.8	3.77	1.51	1.14	0.52	2
25.27	205	49	2	2	2	1	3	5	1	4	0	1	3	2	11	0	0	0	0	1	0	5.63	3.17	2.02	0.97	0.44	2
24.26	259	48	2	2	2	1	2	1	2	2	0	1	3	2	12	1	0	0	0	1	0	5.85	3.17	2.2	1.05	0.48	2
32.74	264	54	2	3	2	1	3	3	1	2	0	0	3	2	12	0	0	0	0	1	0	6.04	3.59	1.92	1.17	0.53	2
33.51	352	55	2	3	2	1	3	5	1	3	0	1	3	2	12	0	0	0	0	1	0	3.79	2.04	1.23	1.14	0.52	2
19.42	335	35	1	1	2	1	3	4	1	2	0	0	3	2	13	0	0	0	0	1	0	4.74	2.1	2.16	1.06	0.48	2
25.79	222	43	1	2	2	1	2	3	1	2	0	1	3	2	13	0	0	0	0	1	0	4.08	2.47	1.1	1.12	0.51	2
24.22	349	44	1	2	1	1	3	1	2	2	1	1	3	2	13	0	0	0	0	1	0	4.32	2.09	1.73	1.11	0.5	2
25.56	258	46	2	2	2	1	2	5	1	1	0	0	2	2	14	1	0	0	0	1	0	4.25	1.97	1.78	1.11	0.5	2
21.37	254	32	1	1	2	1	3	4	1	4	0	1	3	2	14	0	0	0	0	1	0	4.64	2.76	1.43	1	0.45	2
28.74	344	55	2	3	2	1	3	1	2	2	0	0	3	2	14	1	0	0	0	1	0	4.01	1.78	1.68	1.22	0.55	2
26.75	268	66	3	4	2	2	1	5	1	3	0	1	3	2	14	1	0	0	0	0	1	5.78	3.2	2.03	1.2	0.55	2
34.63	320	43	1	2	2	1	2	3	1	4	0	0	3	2	15	0	0	0	0	1	0	4.75	2.86	1.33	1.24	0.56	2
23.86	369	47	2	2	1	1	2	1	2	2	0	0	3	2	15	1	0	0	0	1	0	5.65	3.15	2.06	0.97	0.44	2
30.46	323	48	2	2	1	1	2	1	2	2	1	0	3	2	15	0	0	0	0	1	0	5.61	3.62	1.44	1.2	0.55	2
18.42	273	60	3	4	2	1	1	1	2	2	0	0	3	2	15	0	0	0	0	0	1	5.42	2.86	2.13	0.95	0.43	2
27.63	280	70	3	5	2	1	1	5	1	2	0	0	2	2	16	0	0	0	0	1	0	5.68	3.64	1.5	1.19	0.54	2
30.94	356	35	1	1	1	1	3	1	2	2	1	1	3	2	16	1	0	0	0	1	0	4.99	3.23	1.24	1.14	0.52	2
19.67	544	42	1	2	1	1	3	2	1	3	0	1	3	2	16	0	0	0	1	0	0	4.35	2.4	1.43	1.14	0.52	2
29.78	214	46	2	2	2	1	2	4	1	2	0	0	1	2	17	0	0	0	0	1	0	5.6	3.39	1.76	0.99	0.45	2
27.91	395	55	2	3	1	1	1	1	2	2	1	0	1	2	17	1	0	0	0	1	0	4.42	2.15	1.75	1.15	0.52	2
24.13	272	61	3	4	1	1	3	5	1	3	0	1	2	2	17	1	0	0	0	1	0	5.53	3.03	2.06	0.97	0.44	2
33.67	268	78	3	5	2	1	2	5	1	4	0	0	2	2	17	1	0	0	0	1	0	4.78	2.26	1.96	1.24	0.56	2
25.85	160	44	1	2	2	1	2	4	1	1	0	0	3	2	17	0	0	0	0	1	0	5.57	2.65	2.43	1.07	0.49	2
33.04	277	48	2	2	1	2	3	3	1	1	0	1	3	2	17	1	0	0	0	1	0	4.56	2.74	1.25	1.25	0.57	2
27.03	260	53	2	3	1	1	3	1	2	2	0	0	3	2	17	1	0	0	0	1	0	4.75	2.73	1.49	1.16	0.53	2
22.74	302	53	2	3	1	1	2	1	2	1	0	1	3	2	17	1	0	0	0	1	0	5.24	2.62	2.17	0.98	0.45	2
30.1	279	51	2	3	2	1	3	1	2	2	0	0	3	2	18	1	0	0	0	1	0	5.07	2.47	2.06	1.18	0.54	2
30.27	329	65	3	4	2	2	1	5	1	1	0	0	3	2	18	1	0	0	0	1	0	3.94	2.44	1	1.11	0.5	2
28.05	226	35	1	1	2	1	3	1	2	2	0	0	2	2	19	0	0	0	0	1	0	4.84	2.65	1.66	1.16	0.53	2
27.59	380	32	1	1	1	1	3	3	1	1	1	1	3	2	19	0	0	0	0	1	0	4.46	2.69	1.25	1.14	0.52	2
27.66	411	42	1	2	2	1	3	1	2	3	0	1	3	2	19	0	0	0	0	1	0	4.48	2.44	1.56	1.06	0.48	2
42.59	251	47	2	2	1	1	2	3	1	2	0	0	3	2	19	0	1	0	0	0	0	4.44	2.53	1.47	0.96	0.44	2
31.73	333	59	2	3	1	1	2	5	1	2	1	1	3	2	19	1	0	0	0	1	0	5.29	2.63	2.07	1.3	0.59	2
36.39	257	60	3	4	2	1	1	5	1	1	0	1	1	2	20	1	0	0	0	1	0	3.89	1.88	1.44	1.25	0.57	2
25.42	365	33	1	1	2	1	3	2	1	2	0	0	2	2	20	0	0	0	0	1	0	4.91	2.67	1.73	1.13	0.51	2
26.95	230	38	1	1	2	1	2	1	2	2	0	0	3	2	20	0	0	0	0	1	0	5.72	3.48	1.7	1.19	0.54	2
25.45	181	40	1	2	2	1	3	1	2	2	0	1	3	2	20	1	0	0	0	1	0	5.27	3.25	1.58	0.96	0.44	2
28.7	673	42	1	2	1	1	3	1	2	2	0	1	3	2	20	0	0	0	1	0	0	5.18	2.99	1.64	1.2	0.55	2
27.07	354	43	1	2	1	1	3	1	2	1	0	0	3	2	20	1	0	0	0	1	0	5.18	2.59	2.12	1.03	0.47	2
21.71	294	52	2	3	1	1	2	1	2	1	0	0	3	2	20	1	0	0	0	1	0	4.24	2.18	1.63	0.95	0.43	2
24.14	238	63	3	4	2	2	2	5	1	1	0	0	2	2	21	1	0	0	0	1	0	5.9	3.89	1.54	1.03	0.47	2
32.77	359	30	1	1	1	1	2	1	2	2	1	0	3	2	21	0	0	0	0	1	0	3.74	2.16	1	1.27	0.58	2
37.42	358	31	1	1	2	1	1	4	1	1	0	0	3	2	21	1	0	0	0	1	0	4.08	2.4	1.13	1.21	0.55	2
24.71	393	38	1	1	2	1	3	4	1	4	0	0	3	2	21	0	0	0	0	1	0	5.13	3.46	1.2	1.03	0.47	2
32.5	410	45	2	2	2	1	2	5	1	4	0	0	3	2	21	0	0	0	0	1	0	4.43	2.37	1.47	1.3	0.59	2
30.14	304	47	2	2	1	1	2	1	2	2	1	1	3	2	21	0	0	0	0	1	0	4.94	3.2	1.15	1.3	0.59	2
21.41	312	47	2	2	2	1	2	1	2	2	0	0	3	2	21	0	0	0	0	1	0	4.2	2.33	1.43	0.96	0.44	2
23.29	343	53	2	3	1	1	3	4	1	3	0	1	3	2	21	0	0	0	0	1	0	4.78	3.17	1.15	1.02	0.46	2
21.19	495	53	2	3	1	1	3	3	1	4	0	0	3	2	21	1	0	0	1	0	0	5.22	2.77	1.98	1.03	0.47	2
21.86	600	58	2	3	1	1	3	5	1	3	1	1	3	2	21	1	0	0	1	0	0	4.33	2.44	1.43	1.02	0.46	2
26.37	293	65	3	4	1	1	1	1	2	4	0	1	3	2	21	1	0	0	0	1	0	5.47	3.21	1.81	0.98	0.45	2
39.53	288	42	1	2	2	1	2	5	1	1	0	0	1	2	22	0	1	0	0	0	0	2.62	1.07	1.05	1.09	0.5	2
26.08	542	62	3	4	1	1	3	5	1	2	0	0	1	2	22	1	0	0	1	0	0	5.24	1.87	2.8	1.26	0.57	2
29.58	296	46	2	2	1	1	3	1	2	1	0	1	3	2	22	1	0	0	0	1	0	4.92	3	1.35	1.25	0.57	2
28.98	394	47	2	2	2	1	3	4	1	3	0	0	3	2	22	1	0	0	0	1	0	4.32	2.49	1.3	1.17	0.53	2
31.37	300	48	2	2	2	2	2	5	1	4	0	1	3	2	22	0	0	0	0	1	0	5.47	3.36	1.52	1.3	0.59	2
24.66	317	54	2	3	1	1	3	4	1	1	1	0	3	2	22	0	0	0	0	0	1	4.8	2.68	1.54	1.27	0.58	2
22.36	251	66	3	4	1	1	3	1	2	2	1	0	3	2	22	1	0	0	0	0	1	4.28	2.55	1.24	1.08	0.49	2
43.99	264	48	2	2	2	2	2	5	1	2	0	0	1	2	23	1	1	0	0	0	0	4.2	2.18	1.5	1.15	0.52	2
24.68	236	69	3	4	1	1	3	5	1	4	0	1	1	2	23	0	0	0	0	1	0	5.22	3.01	1.77	0.96	0.44	2
26.51	400	41	1	2	1	1	3	1	2	1	0	1	3	2	23	1	0	0	0	1	0	4.64	2.98	1.17	1.07	0.49	2
22.68	176	48	2	2	2	1	2	1	2	4	0	1	3	2	23	0	0	0	0	1	0	5.04	2.41	2.17	1.02	0.46	2
20.29	261	53	2	3	2	1	3	4	1	2	0	0	3	2	23	1	0	0	0	1	0	4.74	2.56	1.75	0.94	0.43	2
21.92	370	56	2	3	1	1	1	3	1	2	0	0	3	2	23	1	0	0	0	0	1	4.04	1.18	2.4	1.01	0.46	2
24.89	324	46	2	2	1	1	2	3	1	2	0	0	1	2	24	1	0	0	0	1	0	3.91	2.41	1	1.1	0.5	2
26.45	281	40	1	2	1	1	2	5	1	2	0	1	2	2	24	0	0	0	0	1	0	5.24	3.08	1.68	1.06	0.48	2
26.87	287	48	2	2	2	1	3	1	2	2	0	0	2	2	24	1	0	0	0	1	0	4.04	2.47	1.01	1.23	0.56	2
33.22	300	71	3	5	1	1	3	2	1	2	0	1	2	2	24	0	0	0	0	1	0	5.75	3.21	2	1.19	0.54	2
31.9	275	30	1	1	2	1	1	1	2	1	0	0	3	2	24	0	0	0	0	1	0	5.14	3.13	1.42	1.29	0.59	2
25.57	386	35	1	1	1	1	1	4	1	3	0	1	3	2	24	0	0	0	0	1	0	5.7	3.99	1.21	1.1	0.5	2
31.13	314	38	1	1	2	1	1	5	1	4	0	1	3	2	24	0	0	0	0	1	0	4.85	2.65	1.61	1.3	0.59	2
21.75	353	38	1	1	2	1	3	4	1	4	0	1	3	2	24	0	0	0	0	1	0	5.47	3.23	1.79	1	0.45	2
24.7	380	43	1	2	1	1	3	2	1	3	1	1	3	2	24	0	0	0	0	1	0	5.99	3.13	2.36	1.11	0.5	2
29.29	274	45	2	2	2	2	1	4	1	4	0	1	3	2	24	0	0	0	0	1	0	4.79	2.1	2.13	1.23	0.56	2
31.14	346	47	2	2	1	1	2	1	2	2	0	1	3	2	24	0	0	0	0	1	0	4.33	2.08	1.72	1.16	0.53	2
23.36	273	56	2	3	2	2	3	5	1	1	0	1	3	2	24	0	0	0	0	1	0	5.2	2.51	2.21	1.05	0.48	2
37	329	68	3	4	1	1	3	5	1	4	0	0	3	2	24	1	0	0	0	1	0	3.98	2.17	1.26	1.21	0.55	2
30.51	246	55	2	3	2	1	2	1	2	4	0	0	2	2	25	0	0	0	0	1	0	5.08	2.99	1.65	0.96	0.44	2
20.7	437	31	1	1	1	2	3	2	1	1	0	0	3	2	25	0	0	0	1	0	0	4.1	2.05	1.46	1.29	0.59	2
24.11	261	34	1	1	2	1	1	2	1	3	0	1	3	2	25	0	0	0	0	1	0	4.41	2.4	1.54	1.03	0.47	2
24.73	336	38	1	1	1	1	1	3	1	4	0	1	3	2	25	0	0	0	0	1	0	4.91	3.05	1.36	1.09	0.5	2
33.97	340	42	1	2	1	1	3	3	1	1	0	1	3	2	25	1	0	0	0	1	0	4.96	3.03	1.36	1.26	0.57	2
45.14	270	45	2	2	2	2	3	4	1	2	0	1	3	2	25	0	0	0	0	1	0	4.75	1.66	2.55	1.19	0.54	2
21.2	193	48	2	2	2	1	2	1	2	1	0	1	3	2	25	0	0	0	0	0	1	5.39	3.08	1.84	1.03	0.47	2
27	229	48	2	2	2	1	3	5	1	2	0	0	3	2	25	0	0	0	0	1	0	4.34	1.93	1.88	1.17	0.53	2
33.49	275	50	2	3	1	1	3	2	1	4	0	1	3	2	25	0	0	0	0	1	0	3.83	1.78	1.51	1.18	0.54	2
31.89	335	50	2	3	1	1	2	1	2	1	1	0	3	2	25	1	0	0	0	1	0	5.16	3.1	1.63	0.95	0.43	2
29.44	299	52	2	3	1	1	3	1	2	2	0	1	3	2	25	0	0	0	0	1	0	5.42	3.43	1.52	1.03	0.47	2
20.03	224	43	1	2	2	1	3	5	1	2	0	0	1	2	26	0	0	0	0	1	0	5.58	2.47	2.65	1.01	0.46	2
33.43	263	66	3	4	2	2	1	1	2	1	0	0	1	2	26	0	0	0	0	1	0	4.82	2.64	1.63	1.21	0.55	2
33.04	253	41	1	2	2	2	3	5	1	4	0	0	2	2	26	1	0	0	0	0	1	5.81	3.08	2.15	1.28	0.58	2
29.41	391	60	3	4	1	1	1	5	1	1	0	1	2	2	26	1	0	0	0	1	0	5.71	3.16	2.06	1.08	0.49	2
30.98	324	45	2	2	2	1	3	4	1	2	0	0	3	2	26	0	0	0	0	1	0	4.38	2.26	1.54	1.27	0.58	2
29.34	217	49	2	2	2	1	2	4	1	1	0	1	3	2	26	1	0	0	0	1	0	5.12	2.7	1.92	1.11	0.5	2
25.28	349	57	2	3	1	1	1	3	1	1	0	1	3	2	26	0	0	0	0	1	0	4.44	2.59	1.42	0.95	0.43	2
30.51	352	62	3	4	1	1	3	2	1	3	0	1	2	2	27	1	0	0	0	1	0	4.42	2.15	1.73	1.19	0.54	2
24.06	312	73	3	5	1	1	2	5	1	1	0	1	2	2	27	1	0	0	0	0	1	5.25	2.58	2.19	1.06	0.48	2
22.4	527	73	3	5	1	1	1	5	1	3	1	0	2	2	27	0	0	0	1	0	0	4.81	2.78	1.51	1.14	0.52	2
24.77	255	32	1	1	2	1	3	1	2	1	0	1	3	2	27	1	0	0	0	1	0	3.82	2	1.31	1.12	0.51	2
34.99	386	36	1	1	1	1	3	4	1	4	0	1	3	2	27	0	0	0	0	1	0	4.35	2.67	1.1	1.28	0.58	2
21.76	413	41	1	2	2	1	3	1	2	2	0	0	3	2	27	0	0	0	0	0	1	4.58	2.34	1.76	1.06	0.48	2
23.67	392	46	2	2	1	1	3	2	1	4	0	0	3	2	27	0	0	0	0	1	0	4.11	2.24	1.4	1.04	0.47	2
30.33	394	55	2	3	1	1	1	3	1	2	1	1	3	2	27	1	0	0	0	1	0	4.37	2.59	1.35	0.95	0.43	2
22.96	306	59	2	3	2	1	1	1	2	2	0	1	3	2	27	0	0	0	0	1	0	4.76	3.09	1.22	0.98	0.45	2
33.61	247	46	2	2	2	2	2	5	1	2	0	1	1	2	28	0	0	0	0	1	0	4.48	2.43	1.49	1.24	0.56	2
23.8	239	60	3	4	2	1	3	1	2	1	0	0	1	2	28	1	0	0	0	1	0	4.78	2.35	2	0.94	0.43	2
26.65	303	32	1	1	2	1	3	1	2	1	0	0	3	2	28	0	0	0	0	1	0	4.39	2.51	1.33	1.2	0.55	2
28.23	302	38	1	1	1	1	1	4	1	2	0	0	3	2	28	0	0	0	0	1	0	5.03	3.01	1.43	1.3	0.59	2
29.99	285	43	1	2	2	1	1	3	1	1	0	0	3	2	28	0	0	0	0	1	0	3.2	1.32	1.3	1.27	0.58	2
26.51	209	47	2	2	1	2	1	5	1	4	1	1	3	2	28	0	0	0	0	1	0	5.97	3.72	1.74	1.13	0.51	2
21.87	491	70	3	5	1	1	3	5	1	3	0	1	1	2	29	1	0	0	1	0	0	5.05	2.74	1.83	1.06	0.48	2
33.55	268	47	2	2	2	1	3	1	2	1	0	1	2	2	29	0	0	0	0	1	0	4.5	2.54	1.43	1.17	0.53	2
28.81	282	73	3	5	2	2	3	1	2	1	0	1	2	2	29	1	0	0	0	1	0	4.96	2.73	1.68	1.2	0.55	2
24.57	299	36	1	1	2	1	3	1	2	3	0	0	3	2	29	1	0	0	0	1	0	4.04	2.15	1.34	1.22	0.55	2
30.26	346	37	1	1	1	1	1	4	1	4	0	1	3	2	29	1	0	0	0	1	0	4.4	2.52	1.34	1.18	0.54	2
33.8	320	38	1	1	1	1	1	4	1	3	1	1	3	2	29	0	0	0	0	1	0	5.4	3.72	1.19	1.07	0.49	2
30.1	449	39	1	1	1	1	3	2	1	4	0	1	3	2	29	0	0	0	1	0	0	4.17	2.45	1.13	1.3	0.59	2
25.99	295	48	2	2	2	1	2	1	2	3	0	0	3	2	29	1	0	0	0	1	0	5.15	2.58	2.08	1.07	0.49	2
34.56	266	50	2	3	2	1	3	3	1	4	0	1	3	2	29	0	1	0	0	0	0	5.69	3.72	1.45	1.15	0.52	2
28.46	378	54	2	3	1	1	3	2	1	3	1	1	3	2	29	1	0	0	0	1	0	4.49	2.34	1.59	1.24	0.56	2
25.71	304	53	2	3	2	1	3	5	1	2	0	1	2	2	30	0	0	0	0	0	1	5.48	3.33	1.61	1.18	0.54	2
28.42	288	33	1	1	2	1	1	4	1	2	0	0	3	2	30	0	0	0	0	1	0	4.44	2.63	1.31	1.1	0.5	2
28.86	437	44	1	2	1	1	3	1	2	1	1	1	3	2	30	0	0	0	1	0	0	5.23	3.38	1.3	1.22	0.55	2
22.26	298	31	1	1	2	1	3	2	1	3	0	0	3	2	31	0	0	0	0	1	0	4.12	2	1.62	1.09	0.5	2
27.92	338	50	2	3	2	1	2	2	1	4	0	1	3	2	31	1	0	0	0	1	0	4.97	2.4	2.05	1.14	0.52	2
22.21	245	51	2	3	2	1	3	5	1	1	0	1	3	2	31	0	0	0	0	0	1	5.39	3.03	1.9	1.01	0.46	2
24.67	270	69	3	4	2	1	3	5	1	3	0	0	1	2	32	0	0	0	0	0	1	5.07	2.75	1.82	1.1	0.5	2
30.09	256	47	2	2	2	1	3	4	1	1	0	0	3	2	32	0	0	0	0	1	0	5.02	2.76	1.81	0.98	0.45	2
28.89	386	69	3	4	1	1	2	1	2	1	0	0	2	3	19	1	1	0	0	0	0	4.59	2.53	1.54	1.14	0.52	2
21.75	202	47	2	2	2	1	2	5	1	1	0	0	3	3	19	0	0	0	0	0	1	4.98	3.09	1.42	1.04	0.47	2
26.77	464	51	2	3	1	1	2	5	1	1	0	0	3	3	19	0	0	0	1	0	0	5.86	3.49	1.9	1.04	0.47	2
25.97	277	43	1	2	2	1	3	5	1	2	0	1	2	3	20	0	0	0	0	1	0	4.84	2.73	1.64	1.04	0.47	2
24.54	309	48	2	2	1	1	2	1	2	2	0	1	3	3	20	0	0	0	0	1	0	5.3	2.39	2.44	1.03	0.47	2
28.81	315	36	1	1	1	1	3	5	1	2	0	0	1	3	22	0	0	0	0	1	0	4.79	2.7	1.58	1.12	0.51	2
30.08	313	56	2	3	2	1	2	1	2	3	0	0	3	3	22	1	0	0	0	1	0	5.24	3.11	1.7	0.94	0.43	2
26	269	69	3	4	2	1	1	1	2	2	0	1	3	3	23	1	0	0	0	1	0	5.37	2.88	2.05	0.96	0.44	2
28.65	370	44	1	2	1	2	1	2	1	3	1	1	3	3	24	0	0	0	0	1	0	4.78	2.93	1.28	1.25	0.57	2
26.08	278	47	2	2	2	1	3	1	2	2	0	1	3	3	24	0	0	0	0	1	0	5.23	2.88	1.79	1.23	0.56	2
23.26	330	49	2	2	1	1	2	3	1	2	0	1	3	3	24	1	0	0	0	1	0	6.19	3.78	1.96	1	0.45	2
27.13	307	44	1	2	2	1	1	5	1	1	0	0	3	3	26	0	0	0	0	1	0	5.04	3.04	1.45	1.22	0.55	2
20.84	341	62	3	4	1	1	2	5	1	1	1	1	3	3	26	0	0	0	0	1	0	6.07	3.87	1.77	0.94	0.43	2
22.1	332	72	3	5	2	1	1	5	1	1	0	1	2	3	27	0	0	0	0	0	1	4.36	2.59	1.2	1.25	0.57	2
16.45	446	34	1	1	1	1	1	4	1	4	0	1	3	3	28	0	0	0	1	0	0	5.24	2.91	1.85	1.06	0.48	2
22.69	236	40	1	2	2	1	2	5	1	1	0	0	1	3	29	0	0	0	0	1	0	5.53	3.09	2.01	0.94	0.43	2
34.74	325	40	1	2	1	1	2	4	1	4	0	0	3	3	31	0	0	0	0	1	0	5.72	3.68	1.49	1.2	0.55	2
17.38	335	63	3	4	1	1	3	5	1	2	0	0	2	1	24	0	0	0	0	0	0	4.68	2.3	1.92	1.02	0.46	2
26.17	411	61	3	4	1	1	2	5	1	3	1	1	1	1	15	1	0	0	0	0	0	5.89	3.28	2.11	1.1	0.5	2
27.41	271	64	3	4	2	2	3	5	1	3	0	0	3	1	29	1	0	0	0	0	0	5.74	3.22	2.03	1.07	0.49	2
27.37	359	44	1	2	1	1	2	1	2	1	0	0	3	2	10	0	0	0	0	0	0	5.4	3.29	1.52	1.3	0.59	2
24.4	286	71	3	5	1	1	2	1	2	4	1	0	2	2	18	0	0	0	0	0	0	5.68	3.44	1.7	1.19	0.54	2
19.28	345	41	1	2	2	2	3	4	1	4	1	1	3	2	18	0	0	0	0	0	0	5.03	2.2	2.38	0.99	0.45	2
23.15	393	43	1	2	2	1	2	5	1	3	0	0	3	2	19	0	0	0	0	0	0	5.49	3.56	1.48	0.98	0.45	2
17.15	322	36	1	1	1	1	3	3	1	1	0	0	3	2	24	0	0	0	0	0	0	3.97	2.08	1.4	1.07	0.49	2
28.26	265	53	2	3	2	1	3	1	2	3	0	1	3	2	24	1	0	0	0	0	0	4.49	2.33	1.58	1.27	0.58	2
25.45	253	68	3	4	2	1	2	5	1	2	0	0	1	2	25	1	0	0	0	0	0	5.48	2.6	2.35	1.16	0.53	2
22.31	376	49	2	2	1	1	2	5	1	1	0	0	1	3	22	1	0	0	0	0	0	4.72	2.92	1.34	1.01	0.46	2
24.31	253	50	2	3	1	1	2	1	2	2	0	0	3	1	17	1	0	0	0	0	0	4.51	2.41	1.58	1.15	0.52	2
20.78	217	44	1	2	2	1	3	5	1	3	0	1	2	2	30	0	0	0	0	0	0	4.95	2.95	1.56	0.97	0.44	2
19.06	153	44	1	2	2	1	3	5	1	2	0	0	1	2	33	0	0	0	0	0	0	4.91	2.12	2.33	1.01	0.46	2
21.01	251	37	1	1	2	1	3	5	1	2	0	0	3	1	24	0	0	0	0	0	0	4.61	2.25	1.86	1.1	0.5	2
28.06	299	43	1	2	1	1	3	1	2	3	1	1	3	2	21	0	0	0	0	0	0	4.46	2.52	1.39	1.21	0.55	2
26.5	349	50	2	3	1	1	3	5	1	2	0	1	2	2	27	0	0	0	0	0	0	5.1	1.98	2.57	1.22	0.55	2
24.19	406	60	3	4	1	1	3	5	1	3	1	1	2	1	26	0	0	0	0	0	0	3.71	1.94	1.28	1.08	0.49	2
22.72	219	47	2	2	2	1	3	5	1	2	0	0	2	2	22	0	0	0	0	0	0	5.6	3.15	1.89	1.23	0.56	2
20.54	342	50	2	3	1	1	3	2	1	1	1	1	3	1	13	0	0	0	0	0	0	5.32	3.53	1.34	0.98	0.45	2
24.14	234	51	2	3	2	1	2	1	2	2	0	0	3	1	13	0	0	0	0	0	0	5.15	2.45	2.15	1.21	0.55	2
20.52	335	59	2	3	1	2	1	1	2	1	1	1	3	1	13	1	0	0	0	0	0	4.86	2.41	1.95	1.1	0.5	2
20.55	289	64	3	4	2	1	1	1	2	1	0	0	3	1	13	1	0	0	0	0	0	5.41	3.34	1.57	1.09	0.5	2
25.8	318	49	2	2	2	1	1	5	1	2	0	0	1	1	16	0	0	0	0	0	0	5.77	3.29	1.98	1.09	0.5	2
22.77	246	47	2	2	2	1	2	5	1	3	0	1	2	1	16	0	0	0	0	0	0	5.02	2.35	2.22	0.99	0.45	2
18.34	395	49	2	2	1	1	2	1	2	1	0	0	3	1	16	1	0	0	0	0	0	5.03	2.27	2.32	0.96	0.44	2
25.3	331	61	3	4	1	1	2	1	2	2	1	1	3	1	16	1	0	0	0	0	0	5.1	2.98	1.62	1.09	0.5	2
24.17	209	49	2	2	1	1	3	5	1	2	1	0	2	1	17	0	0	0	0	0	0	5.07	3.17	1.31	1.29	0.59	2
23	319	73	3	5	2	1	1	5	1	2	0	1	2	1	17	0	0	0	0	0	0	4.99	2.42	2.12	0.99	0.45	2
26.2	393	53	2	3	1	1	3	5	1	1	1	1	3	1	17	1	0	0	0	0	0	4.62	3.03	1.12	1.03	0.47	2
21.56	320	49	2	2	1	1	2	2	1	2	1	0	2	1	19	0	0	0	0	0	0	4.29	2.67	1.17	1	0.45	2
25.2	265	45	2	2	2	1	3	1	2	1	0	0	3	1	19	1	0	0	0	0	0	4.41	2.28	1.62	1.13	0.51	2
26.99	308	44	1	2	1	1	3	1	2	3	1	1	3	1	20	0	0	0	0	0	0	5.21	2.76	1.86	1.3	0.59	2
23.72	258	70	3	5	2	1	2	5	1	2	0	0	3	1	21	1	0	0	0	0	0	4.97	2.26	2.17	1.19	0.54	2
19.71	231	72	3	5	2	1	1	1	2	2	0	1	3	1	21	0	0	0	0	0	0	5.72	2.93	2.35	0.96	0.44	2
18.93	304	72	3	5	1	1	2	1	2	1	1	0	#NULL!	1	22	1	0	0	0	0	0	4.08	2.06	1.57	0.98	0.45	2
25.08	306	42	1	2	2	1	3	1	2	2	0	1	2	1	22	0	0	0	0	0	0	4.46	1.95	1.95	1.23	0.56	2
21.29	299	48	2	2	2	1	2	5	1	2	0	1	2	1	22	1	0	0	0	0	0	5.63	2.31	2.85	1.03	0.47	2
15.16	193	58	2	3	2	1	1	5	1	2	0	1	2	1	22	0	0	0	0	0	0	5.91	3.08	2.38	1	0.45	2
15.85	212	55	2	3	2	1	1	5	1	1	0	0	3	1	22	1	0	0	0	0	0	6.12	3.67	2.02	0.95	0.43	2
28.84	160	61	3	4	2	1	2	1	2	1	0	0	3	1	22	1	0	0	0	0	0	4.15	1.99	1.61	1.2	0.55	2
24.89	307	72	3	5	1	2	2	5	1	1	0	1	3	1	22	1	0	0	0	0	0	4.25	1.31	2.4	1.18	0.54	2
16.71	308	74	3	5	1	1	2	1	2	1	0	0	1	1	23	0	0	0	0	0	0	5.04	2.73	1.87	0.96	0.44	2
26.34	289	31	1	1	2	1	3	4	1	4	0	1	3	1	23	0	0	0	0	0	0	3.87	1.81	1.47	1.3	0.59	2
23.37	321	31	1	1	2	1	3	5	1	2	0	1	3	1	23	0	0	0	0	0	0	3.88	1.95	1.39	1.18	0.54	2
14.06	233	36	1	1	1	2	1	1	2	1	1	0	3	1	23	0	0	0	0	0	0	5.18	3.03	1.67	1.06	0.48	2
22.19	273	62	3	4	1	1	3	1	2	1	1	1	3	1	23	1	0	0	0	0	0	4.54	2.49	1.58	1.04	0.47	2
18.52	355	71	3	5	1	2	2	5	1	1	0	1	1	1	24	1	0	0	0	0	0	4.36	1.82	2.01	1.17	0.53	2
21.06	302	42	1	2	1	1	3	5	1	1	0	1	3	1	24	0	0	0	0	0	0	4.93	2.53	1.81	1.29	0.59	2
14.6	204	54	2	3	2	1	3	1	2	2	0	1	3	1	24	1	0	0	0	0	0	5.94	3.22	2.26	1.01	0.46	2
25.39	338	54	2	3	2	1	2	5	1	2	0	1	3	1	24	1	0	0	0	0	0	5.28	2.91	1.82	1.2	0.55	2
25.02	329	75	3	5	1	1	2	5	1	2	0	1	3	1	25	0	0	0	0	0	0	5.93	3.62	1.75	1.24	0.56	2
24.83	199	78	3	5	2	1	2	5	1	2	0	0	3	1	25	1	0	0	0	0	0	6.22	3.69	2.03	1.11	0.5	2
19.82	250	59	2	3	2	1	3	5	1	3	0	1	1	1	26	0	0	0	0	0	0	5.09	2.59	2.06	0.96	0.44	2
26.31	352	48	2	2	2	2	3	5	1	3	0	1	3	1	26	0	0	0	0	0	0	4.94	3.05	1.34	1.2	0.55	2
17.79	298	50	2	3	2	1	2	1	2	2	0	1	3	1	26	1	0	0	0	0	0	5.39	2.75	2.2	0.97	0.44	2
22.53	323	64	3	4	1	1	2	1	2	2	1	1	3	1	26	0	0	0	0	0	0	5.3	2.8	2.06	0.96	0.44	2
26.46	334	68	3	4	2	1	1	4	1	1	0	0	3	1	26	1	0	0	0	0	0	4.74	2.33	1.92	1.08	0.49	2
24.03	159	49	2	2	2	1	3	5	1	2	0	0	1	1	27	1	0	0	0	0	0	5.23	2.33	2.44	1.02	0.46	2
19.75	216	57	2	3	1	1	3	5	1	3	1	1	1	1	27	0	0	0	0	0	0	5.94	3.81	1.7	0.94	0.43	2
21.91	241	61	3	4	2	1	2	5	1	2	0	0	1	1	27	0	0	0	0	0	0	5.88	2.72	2.69	1.03	0.47	2
21.22	410	61	3	4	1	1	2	5	1	4	1	1	1	1	27	0	0	0	0	0	0	4.56	2.13	1.89	1.18	0.54	2
21.08	340	52	2	3	1	1	3	4	1	2	1	1	3	1	27	0	0	0	0	0	0	5.4	3.28	1.69	0.95	0.43	2
22.68	257	50	2	3	2	1	2	5	1	2	0	0	1	1	28	0	0	0	0	0	0	4.19	1.99	1.69	1.13	0.51	2
21.24	214	51	2	3	2	1	3	1	2	1	0	0	1	1	28	0	0	0	0	0	0	4.48	2.15	1.86	1.04	0.47	2
25.76	339	74	3	5	2	1	2	5	1	2	0	0	2	1	28	1	0	0	0	0	0	3.98	2.09	1.34	1.22	0.55	2
14.75	267	38	1	1	1	1	3	4	1	1	1	1	3	1	28	0	0	0	0	0	0	4.41	1.96	1.97	1.05	0.48	2
23.03	264	44	1	2	2	1	1	4	1	4	0	0	3	1	29	0	0	0	0	0	0	6.07	3.31	2.26	1.11	0.5	2
26.26	228	55	2	3	2	1	1	5	1	3	0	0	2	1	30	0	0	0	0	0	0	5.03	2.9	1.62	1.12	0.51	2
19.66	225	39	1	1	2	1	1	4	1	4	0	1	3	1	30	0	0	0	0	0	0	5.8	2.91	2.41	1.05	0.48	2
27.47	235	48	2	2	2	1	3	5	1	1	0	0	3	1	30	0	0	0	0	0	0	5.58	3.33	1.67	1.27	0.58	2
22.48	182	54	2	3	2	1	2	2	1	2	0	0	3	1	30	0	0	0	0	0	0	5.65	2.99	2.12	1.18	0.54	2
22.75	286	69	3	4	1	1	3	5	1	4	0	0	1	1	32	1	0	0	0	0	0	5.88	3.71	1.68	1.08	0.49	2
21.9	257	50	2	3	2	2	1	5	1	2	0	0	2	1	32	0	0	0	0	0	0	5	2.48	2.03	1.07	0.49	2
18.73	252	48	2	2	2	2	3	5	1	2	0	0	3	2	8	0	0	0	0	0	0	4.8	2.18	2.11	1.12	0.51	2
25.23	260	46	2	2	2	1	3	4	1	3	0	1	3	2	9	0	0	0	0	0	0	5.38	2.35	2.49	1.18	0.54	2
22.54	322	46	2	2	2	2	2	1	2	1	0	1	3	2	12	0	0	0	0	0	0	5	2.75	1.7	1.21	0.55	2
18.33	377	47	2	2	1	1	2	1	2	1	0	0	3	2	12	0	0	0	0	0	0	5.28	3.01	1.8	1.04	0.47	2
28.87	336	49	2	2	1	1	3	1	2	1	0	0	3	2	12	0	0	0	0	0	0	5.21	3.03	1.64	1.19	0.54	2
20.59	326	30	1	1	2	2	3	2	1	1	0	0	3	2	13	0	0	0	0	0	0	4.19	1.75	1.91	1.17	0.53	2
23.26	191	46	2	2	2	1	3	4	1	2	0	0	3	2	13	0	0	0	0	0	0	6.07	4.05	1.56	1.01	0.46	2
24.34	240	46	2	2	1	1	1	2	1	2	0	0	3	2	13	0	0	0	0	0	0	3.85	2.15	1.21	1.07	0.49	2
25.15	404	54	2	3	1	1	2	1	2	2	0	0	2	2	14	1	0	0	0	0	0	3.69	1.92	1.22	1.21	0.55	2
20.32	254	45	2	2	2	1	3	5	1	2	0	0	2	2	15	1	0	0	0	0	0	5.95	3.34	2.18	0.95	0.43	2
20.44	260	32	1	1	2	1	3	2	1	4	0	1	3	2	15	0	0	0	0	0	0	4.36	2.51	1.38	1.03	0.47	2
27.32	302	47	2	2	1	2	2	1	2	2	1	1	3	2	15	0	0	0	0	0	0	6.2	3.99	1.67	1.18	0.54	2
27.39	294	64	3	4	1	1	2	1	2	3	1	0	3	2	15	0	0	0	0	0	0	4.08	2.51	1	1.25	0.57	2
19.94	211	49	2	2	1	1	1	2	1	4	1	1	1	2	16	0	0	0	0	0	0	4.69	2.9	1.34	1	0.45	2
25.3	208	36	1	1	1	1	3	2	1	2	0	0	3	2	16	0	0	0	0	0	0	5.1	3.11	1.4	1.3	0.59	2
20.57	157	44	1	2	2	2	3	4	1	2	0	1	3	2	16	0	0	0	0	0	0	4.52	2.35	1.69	1.05	0.48	2
26.05	230	51	2	3	2	1	3	2	1	2	0	0	3	2	16	1	0	0	0	0	0	4.3	2.22	1.51	1.25	0.57	2
26.19	293	64	3	4	1	1	2	1	2	2	1	1	3	2	16	1	0	0	0	0	0	5.42	3.27	1.6	1.2	0.55	2
18.14	268	35	1	1	2	1	3	5	1	4	0	0	3	2	17	0	0	0	0	0	0	4.19	2.21	1.55	0.95	0.43	2
16.48	382	36	1	1	1	1	3	1	2	2	1	1	3	2	17	1	0	0	0	0	0	4.41	2.3	1.68	0.94	0.43	2
22.77	309	37	1	1	2	1	3	4	1	4	0	1	3	2	17	0	0	0	0	0	0	5.05	2.68	1.81	1.23	0.56	2
20.45	383	40	1	2	1	1	2	5	1	2	0	0	3	2	17	0	0	0	0	0	0	5.01	2.9	1.67	0.96	0.44	2
20.9	194	45	2	2	2	1	2	4	1	1	0	1	3	2	17	0	0	0	0	0	0	5.69	2.47	2.7	1.15	0.52	2
22.97	279	49	2	2	2	1	2	3	1	1	0	1	3	2	17	1	0	0	0	0	0	6.09	3.59	2.02	1.05	0.48	2
24.34	378	43	1	2	2	1	3	5	1	2	0	0	1	2	18	1	0	0	0	0	0	6.13	3.19	2.41	1.16	0.53	2
19.69	197	45	2	2	2	1	2	1	2	1	0	0	2	2	18	0	0	0	0	0	0	5.87	3.45	1.98	0.97	0.44	2
27.22	229	37	1	1	2	1	3	1	2	2	0	1	3	2	18	0	0	0	0	0	0	5.22	3.02	1.61	1.29	0.59	2
18.49	278	41	1	2	1	1	3	4	1	3	0	1	3	2	18	0	0	0	0	0	0	5.3	2.99	1.76	1.22	0.55	2
22.9	301	41	1	2	2	1	3	4	1	2	0	1	3	2	18	0	0	0	0	0	0	4.29	2.4	1.43	1.01	0.46	2
30.7	237	47	2	2	2	1	1	4	1	1	0	0	3	2	18	0	0	0	0	0	0	5.13	3.1	1.44	1.3	0.59	2
18.27	317	48	2	2	1	1	3	5	1	2	1	1	3	2	18	0	0	0	0	0	0	4.76	2.78	1.53	1	0.45	2
21.15	298	53	2	3	1	1	3	5	1	2	0	1	3	2	18	0	0	0	0	0	0	5.36	3.09	1.68	1.29	0.59	2
15.51	352	78	3	5	1	1	1	5	1	2	1	0	3	2	18	1	0	0	0	0	0	4.64	2.03	2.16	1	0.45	2
27.23	354	49	2	2	1	1	3	3	1	1	0	0	1	2	19	0	0	0	0	0	0	4.54	1.77	2.22	1.21	0.55	2
25.62	380	32	1	1	1	1	1	4	1	1	0	0	3	2	19	0	0	0	0	0	0	3.92	2.2	1.13	1.3	0.59	2
21.22	238	34	1	1	2	1	3	4	1	2	0	0	3	2	19	1	0	0	0	0	0	4.9	2.51	1.93	1.02	0.46	2
17.86	196	35	1	1	2	1	3	5	1	2	0	0	3	2	19	0	0	0	0	0	0	4.65	2.2	2.02	0.94	0.43	2
24.43	227	34	1	1	2	1	3	5	1	1	0	0	1	2	20	0	0	0	0	0	0	4.68	2.48	1.67	1.16	0.53	2
20.92	190	51	2	3	1	1	3	1	2	1	0	0	1	2	20	1	0	0	0	0	0	4.26	2.02	1.65	1.29	0.59	2
19.83	160	68	3	4	1	1	2	1	2	1	0	0	2	2	20	1	0	0	0	0	0	5.67	3.36	1.83	1.06	0.48	2
22.68	303	35	1	1	1	1	3	3	1	4	1	0	3	2	20	0	0	0	0	0	0	4.2	2.21	1.43	1.24	0.56	2
19.63	295	65	3	4	1	1	2	5	1	2	0	0	3	2	20	0	0	0	0	0	0	4.5	2.5	1.5	1.09	0.5	2
20.99	332	72	3	5	1	1	2	5	1	2	0	0	3	2	20	1	0	0	0	0	0	5.23	2.8	1.97	1.01	0.46	2
20.76	335	37	1	1	2	1	3	5	1	4	0	0	1	2	21	0	0	0	0	0	0	4.19	2.13	1.62	0.97	0.44	2
26.63	321	66	3	4	1	1	2	1	2	1	1	1	1	2	21	1	0	0	0	0	0	5.13	3.2	1.36	1.26	0.57	2
26.55	354	46	2	2	2	1	2	5	1	2	0	1	2	2	21	1	0	0	0	0	0	4.31	2.39	1.45	1.04	0.47	2
22.36	274	49	2	2	2	1	2	5	1	2	0	0	2	2	21	0	0	0	0	0	0	4.07	2.24	1.38	1	0.45	2
30.48	244	31	1	1	1	1	3	2	1	2	0	0	3	2	21	0	0	0	0	0	0	3.35	1.17	1.6	1.28	0.58	2
19.15	181	39	1	1	2	1	3	1	2	3	0	0	3	2	21	0	0	0	0	0	0	4.3	1.73	2.13	0.97	0.44	2
21.57	146	40	1	2	2	2	1	3	1	2	0	0	3	2	21	0	0	0	0	0	0	4	1.26	2.16	1.28	0.58	2
18.27	328	40	1	2	1	2	3	2	1	3	1	1	3	2	21	0	0	0	0	0	0	5.36	2.81	2.07	1.05	0.48	2
19.34	324	44	1	2	1	1	3	3	1	2	0	1	3	2	21	0	0	0	0	0	0	4.22	1.81	1.91	1.11	0.5	2
25.94	319	45	2	2	1	1	2	1	2	1	0	1	3	2	21	0	0	0	0	0	0	4.14	1.75	1.89	1.09	0.5	2
26.95	415	50	2	3	1	1	3	1	2	2	0	1	3	2	21	1	0	0	0	0	0	5.24	3.07	1.67	1.1	0.5	2
26.31	242	54	2	3	2	1	3	5	1	2	0	1	3	2	21	1	0	0	0	0	0	5.02	2.84	1.73	1	0.45	2
24.05	390	76	3	5	2	1	1	1	2	1	0	0	3	2	21	1	0	0	0	0	0	4.21	2.08	1.61	1.14	0.52	2
21.43	235	51	2	3	2	1	1	5	1	2	0	1	2	2	22	1	0	0	0	0	0	4.79	2.37	1.97	0.99	0.45	2
24.3	321	56	2	3	2	1	2	5	1	4	0	0	2	2	22	0	0	0	0	0	0	5.72	3.39	1.83	1.09	0.5	2
20.72	348	30	1	1	1	1	1	4	1	1	0	1	3	2	22	0	0	0	0	0	0	5.33	2.91	1.95	1.04	0.47	2
20.03	367	32	1	1	1	1	1	3	1	4	1	1	3	2	22	0	0	0	0	0	0	5.24	3.25	1.54	0.98	0.45	2
27.09	308	38	1	1	1	1	3	2	1	3	0	0	3	2	22	0	0	0	0	0	0	4.7	3.02	1.15	1.17	0.53	2
23.25	388	43	1	2	1	1	1	1	2	2	1	1	3	2	22	0	0	0	0	0	0	5.24	3.2	1.55	1.07	0.49	2
26.38	271	46	2	2	2	1	3	4	1	3	0	1	3	2	22	0	0	0	0	0	0	4.01	2.07	1.36	1.28	0.58	2
17.59	404	46	2	2	1	1	3	1	2	2	0	0	3	2	22	1	0	0	0	0	0	4.36	2.05	1.79	1.14	0.52	2
23.1	320	53	2	3	2	1	3	4	1	2	0	0	3	2	22	0	0	0	0	0	0	5.24	2.63	2.03	1.28	0.58	2
27.4	398	72	3	5	1	1	2	1	2	1	1	1	3	2	22	1	0	0	0	0	0	5.74	3.21	1.98	1.22	0.55	2
22.6	325	73	3	5	1	1	3	1	2	1	0	0	3	2	22	1	0	0	0	0	0	5.18	2.6	2.07	1.13	0.51	2
25.22	362	64	3	4	1	1	2	5	1	3	0	1	1	2	23	1	0	0	0	0	0	6.12	3.76	1.81	1.2	0.55	2
23.19	396	75	3	5	1	1	1	1	2	1	1	1	1	2	23	0	0	0	0	0	0	4.53	2.53	1.42	1.27	0.58	2
27.22	335	50	2	3	1	1	1	5	1	4	0	0	2	2	23	0	0	0	0	0	0	5.67	3.35	1.79	1.17	0.53	2
23.41	273	78	3	5	2	2	1	5	1	2	0	0	2	2	23	1	0	0	0	0	0	5.11	2.62	2.02	1.04	0.47	2
23.87	251	31	1	1	2	1	3	2	1	4	0	1	3	2	23	0	0	0	0	0	0	3.93	2.36	1.02	1.2	0.55	2
20.45	346	32	1	1	2	1	3	2	1	4	0	1	3	2	23	0	0	0	0	0	0	3.91	2.17	1.19	1.22	0.55	2
23.05	381	32	1	1	1	1	3	1	2	4	1	1	3	2	23	0	0	0	0	0	0	4.51	2.26	1.78	1.04	0.47	2
21.77	213	36	1	1	2	1	1	4	1	1	0	1	3	2	23	0	0	0	0	0	0	4.35	2.23	1.62	1.09	0.5	2
22.06	262	41	1	2	2	1	1	5	1	2	0	1	3	2	23	0	0	0	0	0	0	3.95	1.61	1.82	1.15	0.52	2
24.97	263	43	1	2	1	1	3	2	1	4	0	1	3	2	23	0	0	0	0	0	0	4.72	2.37	1.82	1.16	0.53	2
21.81	344	78	3	5	1	1	2	5	1	1	0	0	3	2	23	1	0	0	0	0	0	5.02	3.02	1.53	1.03	0.47	2
19.61	347	37	1	1	2	1	3	5	1	4	0	0	2	2	24	0	0	0	0	0	0	3.62	1.65	1.52	0.99	0.45	2
17.29	269	30	1	1	1	1	3	2	1	4	0	1	3	2	24	0	0	0	0	0	0	4.36	2.55	1.35	1.01	0.46	2
26.97	323	31	1	1	1	1	3	2	1	4	1	1	3	2	24	0	0	0	0	0	0	4.86	3.2	1.1	1.23	0.56	2
20.6	305	32	1	1	2	1	1	1	2	4	0	0	3	2	24	0	0	0	0	0	0	4.06	2.47	1.12	1.04	0.47	2
21.54	260	33	1	1	2	1	3	5	1	4	0	0	3	2	24	0	0	0	0	0	0	4.87	2.78	1.59	1.1	0.5	2
26.64	282	41	1	2	2	1	3	3	1	3	0	0	3	2	24	0	0	0	0	0	0	5.05	2.82	1.68	1.22	0.55	2
25.75	290	41	1	2	1	1	1	1	2	2	0	1	3	2	24	0	0	0	0	0	0	5.68	3.11	2.05	1.14	0.52	2
24.79	296	43	1	2	2	1	3	4	1	3	0	0	3	2	24	0	0	0	0	0	0	3.81	2.16	1.15	1.1	0.5	2
18.45	340	45	2	2	2	1	1	5	1	4	0	0	3	2	24	0	0	0	0	0	0	4.11	2.35	1.22	1.18	0.54	2
26.77	254	47	2	2	2	2	1	4	1	2	0	1	3	2	24	0	0	0	0	0	0	4.03	2.24	1.25	1.19	0.54	2
21.26	269	47	2	2	1	1	1	4	1	2	0	0	3	2	24	0	0	0	0	0	0	4.21	1.7	2.06	1	0.45	2
28.15	304	54	2	3	2	1	3	5	1	3	0	0	2	2	25	0	0	0	0	0	0	5.97	3.58	1.88	1.12	0.51	2
22.01	242	32	1	1	2	1	3	5	1	4	0	1	3	2	25	0	0	0	0	0	0	5.63	2.71	2.35	1.25	0.57	2
18.69	276	34	1	1	2	1	1	4	1	3	0	1	3	2	25	0	0	0	0	0	0	4.28	2.21	1.64	0.95	0.43	2
17.72	219	36	1	1	1	1	3	4	1	4	1	1	3	2	25	0	0	0	0	0	0	5.64	2.1	3.07	1.03	0.47	2
22.63	250	36	1	1	2	1	3	3	1	3	0	0	3	2	25	0	0	0	0	0	0	4.02	1.9	1.62	1.11	0.5	2
18.79	193	44	1	2	2	1	2	4	1	3	0	1	3	2	25	0	0	0	0	0	0	4.55	2.49	1.62	0.96	0.44	2
20.07	198	73	3	5	2	1	2	1	2	2	0	1	3	2	25	1	0	0	0	0	0	5.71	3.03	2.19	1.07	0.49	2
26.03	219	77	3	5	2	2	1	5	1	1	0	0	3	2	25	1	0	0	0	0	0	5.56	3.53	1.52	1.13	0.51	2
19.95	240	44	1	2	2	1	2	5	1	1	0	0	1	2	26	0	0	0	0	0	0	4.44	1.68	2.32	0.96	0.44	2
26.85	284	71	3	5	1	1	1	5	1	2	0	0	2	2	26	1	0	0	0	0	0	4.28	2.46	1.33	1.07	0.49	2
20.76	243	37	1	1	2	1	3	4	1	2	0	1	3	2	26	0	0	0	0	0	0	4.31	2.45	1.36	1.09	0.5	2
27.41	346	37	1	1	1	1	3	4	1	3	0	1	3	2	26	0	0	0	0	0	0	5.58	3.64	1.37	1.25	0.57	2
19.94	322	38	1	1	1	1	3	2	1	4	1	1	3	2	26	0	0	0	0	0	0	4.6	2.95	1.2	1	0.45	2
23.6	206	42	1	2	2	1	1	4	1	2	0	1	3	2	26	0	0	0	0	0	0	4.13	2.26	1.28	1.29	0.59	2
26.88	221	45	2	2	2	1	2	1	2	1	0	0	3	2	26	1	0	0	0	0	0	5.11	2.78	1.78	1.21	0.55	2
19.59	310	59	2	3	1	1	1	1	2	1	1	1	3	2	26	0	0	0	0	0	0	4.87	2.92	1.46	1.07	0.49	2
19.81	288	78	3	5	1	2	2	5	1	2	1	0	3	2	26	0	0	0	0	0	0	5.07	2.97	1.61	1.07	0.49	2
21.02	197	32	1	1	2	1	1	5	1	1	0	0	1	2	27	0	0	0	0	0	0	4.37	2.23	1.62	1.15	0.52	2
22.36	364	69	3	4	1	1	2	5	1	3	1	1	1	2	27	1	0	0	0	0	0	4.75	2.27	1.96	1.15	0.52	2
19.32	245	30	1	1	2	1	3	5	1	1	0	0	2	2	27	0	0	0	0	0	0	4.28	2.17	1.66	0.98	0.45	2
22.65	181	33	1	1	2	1	3	5	1	2	0	1	2	2	27	0	0	0	0	0	0	4.57	1.95	2.12	1.1	0.5	2
18.27	334	46	2	2	2	1	3	5	1	2	0	0	2	2	27	0	0	0	0	0	0	4.43	2.07	1.88	1.05	0.48	2
25.94	361	55	2	3	2	1	1	5	1	4	0	1	2	2	27	0	0	0	0	0	0	5.16	2.51	2.15	1.11	0.5	2
20.07	408	30	1	1	1	2	1	4	1	3	0	1	3	2	27	0	0	0	0	0	0	4.19	2.47	1.23	1.08	0.49	2
21.59	355	33	1	1	2	1	3	2	1	4	0	1	3	2	27	0	0	0	0	0	0	4.94	2.82	1.63	1.08	0.49	2
26.44	378	37	1	1	1	1	1	3	1	1	0	1	3	2	27	0	0	0	0	0	0	3.73	1.81	1.35	1.26	0.57	2
20.94	389	37	1	1	1	1	3	2	1	4	0	1	3	2	27	0	0	0	0	0	0	5.7	3.38	1.83	1.07	0.49	2
15.75	389	38	1	1	1	1	3	1	2	2	0	1	3	2	27	0	0	0	0	0	0	5.31	3.17	1.66	1.05	0.48	2
21.54	253	40	1	2	2	2	3	2	1	3	0	0	3	2	27	0	0	0	0	0	0	5.09	2.78	1.72	1.29	0.59	2
19.54	221	42	1	2	2	1	2	5	1	3	0	1	3	2	27	0	0	0	0	0	0	4.61	2.3	1.87	0.96	0.44	2
27.62	200	43	1	2	2	1	3	5	1	1	0	0	3	2	27	0	0	0	0	0	0	5.54	3.29	1.69	1.24	0.56	2
26.32	343	43	1	2	2	1	3	5	1	2	0	0	3	2	27	0	0	0	0	0	0	4.28	2.17	1.55	1.23	0.56	2
27.36	231	48	2	2	2	1	2	5	1	1	0	0	3	2	27	0	0	0	0	0	0	4.99	2.89	1.59	1.13	0.51	2
21.27	226	49	2	2	2	1	3	3	1	2	0	1	3	2	27	0	0	0	0	0	0	5.37	3.24	1.65	1.06	0.48	2
18.89	257	51	2	3	2	1	3	3	1	3	0	1	3	2	27	1	0	0	0	0	0	4.55	2.01	2.04	1.09	0.5	2
20.11	313	63	3	4	2	1	3	5	1	2	0	0	3	2	27	0	0	0	0	0	0	4.87	2.22	2.2	0.98	0.45	2
22.72	226	45	2	2	2	1	1	5	1	1	0	0	1	2	28	0	0	0	0	0	0	4.84	2.47	1.92	1	0.45	2
26.54	325	70	3	5	1	1	1	1	2	1	1	0	1	2	28	1	0	0	0	0	0	4.62	2.63	1.5	1.07	0.49	2
23.96	350	54	2	3	1	1	1	1	2	1	0	0	2	2	28	1	0	0	0	0	0	4.48	2.71	1.25	1.15	0.52	2
13.69	353	30	1	1	1	1	1	4	1	4	0	1	3	2	28	0	0	0	0	0	0	4.6	2.53	1.63	0.97	0.44	2
18.76	288	32	1	1	2	1	3	2	1	4	0	1	3	2	28	0	0	0	0	0	0	4.54	2.02	2.07	0.99	0.45	2
21.75	235	38	1	1	2	1	3	4	1	1	0	1	3	2	28	0	0	0	0	0	0	4.14	2.11	1.56	1.03	0.47	2
22.32	241	41	1	2	2	1	3	2	1	4	0	0	3	2	28	0	0	0	0	0	0	4.46	1.9	2.04	1.14	0.52	2
22.65	282	41	1	2	2	1	3	1	2	3	0	0	3	2	28	0	0	0	0	0	0	5.76	3.68	1.62	1.02	0.46	2
19.56	291	41	1	2	2	1	3	2	1	4	0	0	3	2	28	0	0	0	0	0	0	4.24	2.49	1.24	1.13	0.51	2
25.93	394	42	1	2	1	1	3	2	1	2	0	1	3	2	28	0	0	0	0	0	0	4.82	3.11	1.12	1.3	0.59	2
23.04	384	44	1	2	1	1	3	4	1	3	0	1	3	2	28	0	0	0	0	0	0	4.17	2.32	1.34	1.13	0.51	2
19.94	228	47	2	2	2	1	3	2	1	3	0	0	3	2	28	0	0	0	0	0	0	3.52	1.16	1.92	0.96	0.44	2
20.48	206	44	1	2	2	1	3	2	1	1	0	0	2	2	29	0	0	0	0	0	0	4.47	1.83	2.15	1.07	0.49	2
22.05	262	61	3	4	1	1	3	5	1	3	0	1	2	2	29	1	0	0	0	0	0	5.62	3.41	1.77	0.96	0.44	2
24.83	401	35	1	1	1	1	3	2	1	4	0	1	3	2	29	0	0	0	0	0	0	5.56	2.76	2.22	1.28	0.58	2
24.91	267	38	1	1	2	1	3	2	1	4	0	0	3	2	29	0	0	0	0	0	0	4.12	2.15	1.44	1.16	0.53	2
20.79	285	43	1	2	2	1	3	4	1	1	0	0	3	2	29	0	0	0	0	0	0	4.69	2.57	1.66	1.01	0.46	2
28.92	344	44	1	2	1	1	3	1	2	3	0	1	3	2	29	0	0	0	0	0	0	5.38	3.09	1.74	1.22	0.55	2
18.35	207	49	2	2	2	1	1	1	2	3	0	0	3	2	29	0	0	0	0	0	0	5.46	3.11	1.92	0.94	0.43	2
26.37	266	49	2	2	2	1	1	4	1	2	0	0	3	2	29	0	0	0	0	0	0	5.21	2.48	2.2	1.17	0.53	2
25.17	314	49	2	2	2	1	3	2	1	3	0	0	3	2	29	0	0	0	0	0	0	5.14	3.11	1.51	1.14	0.52	2
20.04	277	42	1	2	2	1	3	4	1	2	0	0	3	2	30	0	0	0	0	0	0	5.94	3.58	1.91	1	0.45	2
20.56	239	44	1	2	2	1	3	3	1	3	0	1	3	2	30	1	0	0	0	0	0	5.75	2.8	2.5	0.98	0.45	2
25.33	246	46	2	2	2	1	3	2	1	2	0	0	3	2	30	0	0	0	0	0	0	5.53	2.92	2.12	1.08	0.49	2
27.02	234	72	3	5	2	1	3	5	1	2	0	0	3	2	30	1	0	0	0	0	0	5.2	2.84	1.78	1.27	0.58	2
22.37	297	35	1	1	2	1	1	5	1	2	0	0	1	2	31	0	0	0	0	0	0	4.77	2.73	1.52	1.15	0.52	2
26.82	304	49	2	2	2	1	3	1	2	1	0	0	1	2	31	0	0	0	0	0	0	4.57	2.3	1.75	1.15	0.52	2
27.52	267	37	1	1	2	1	3	4	1	4	0	1	3	2	32	0	0	0	0	0	0	4.97	2.37	2.01	1.29	0.59	2
27.15	294	75	3	5	2	1	2	1	2	2	0	1	3	3	16	1	0	0	0	0	0	4.97	1.74	2.78	0.99	0.45	2
31.83	289	75	3	5	2	1	2	1	2	4	0	0	1	3	17	1	0	0	0	0	0	4.92	2.81	1.55	1.24	0.56	2
17.71	400	58	2	3	1	1	3	5	1	2	0	0	1	3	18	1	0	0	0	0	0	5.92	2.74	2.73	0.98	0.45	2
20.87	190	40	1	2	2	1	3	1	2	1	0	0	3	3	19	0	0	0	0	0	0	4.01	1.72	1.74	1.21	0.55	2
27.19	303	69	3	4	1	1	2	1	2	2	1	1	3	3	19	1	0	0	0	0	0	3.94	2.07	1.41	1.01	0.46	2
23.6	256	44	1	2	2	1	2	5	1	1	0	0	1	3	20	0	0	0	0	0	0	4.77	2.56	1.67	1.18	0.54	2
22.16	316	35	1	1	2	1	3	4	1	4	1	1	3	3	20	0	0	0	0	0	0	5.5	3.13	1.79	1.27	0.58	2
19.68	257	34	1	1	2	1	1	4	1	3	0	1	3	3	21	0	0	0	0	0	0	4.93	2.37	2.05	1.13	0.51	2
21.6	325	37	1	1	2	1	3	1	2	4	0	0	3	3	21	0	0	0	0	0	0	5.41	3.1	1.84	1.04	0.47	2
20.53	346	44	1	2	1	1	3	1	2	3	1	1	3	3	21	1	0	0	0	0	0	5.39	2.83	2.07	1.08	0.49	2
19.69	244	44	1	2	2	1	2	1	2	2	0	0	1	3	24	0	0	0	0	0	0	4.98	2.77	1.76	0.99	0.45	2
19.31	276	31	1	1	1	1	3	3	1	3	0	1	3	3	24	0	0	0	0	0	0	4.1	2.07	1.58	1	0.45	2
24.7	378	55	2	3	1	1	2	3	1	2	0	1	3	3	24	1	0	0	0	0	0	5.74	3.37	1.89	1.06	0.48	2
23.44	362	71	3	5	2	1	2	1	2	1	0	1	2	3	25	0	0	0	0	0	0	3.77	1.55	1.74	1.06	0.48	2
21.03	349	35	1	1	2	2	3	4	1	4	0	1	3	3	26	0	0	0	0	0	0	5.14	2.61	1.98	1.21	0.55	2
24.36	193	63	3	4	2	1	2	5	1	1	0	0	2	3	28	1	0	0	0	0	0	4.78	2.47	1.79	1.14	0.52	2
23.64	308	47	2	2	2	1	3	5	1	3	0	1	2	3	29	0	0	0	0	0	0	5.06	2.48	2.06	1.14	0.52	2
21.67	304	61	3	4	1	1	1	1	2	1	0	1	2	3	29	0	0	0	0	0	0	5.63	3.13	2.07	0.94	0.43	2
18.57	229	36	1	1	2	1	3	2	1	4	0	0	3	3	29	0	0	0	0	0	0	4.07	2.02	1.53	1.15	0.52	2
19.27	284	36	1	1	2	1	3	4	1	4	0	1	3	3	29	0	0	0	0	0	0	4.98	2.2	2.35	0.94	0.43	2
22.18	165	44	1	2	2	1	2	4	1	1	0	1	3	3	29	0	0	0	0	0	0	5.38	3.16	1.78	0.97	0.44	2
19.65	230	32	1	1	2	1	3	4	1	3	0	1	2	3	30	1	0	0	0	0	0	4.88	2.76	1.65	1.04	0.47	2
20.96	252	32	1	1	2	1	3	1	2	3	0	0	2	3	30	0	0	0	0	0	0	4.63	2.54	1.63	1.02	0.46	2
30.1	307	38	1	1	2	1	1	4	1	4	0	0	3	3	31	0	0	0	0	0	0	4.85	2.55	1.73	1.25	0.57	2
18.53	249	47	2	2	1	1	3	4	1	3	0	0	3	3	31	0	0	0	0	0	0	4.19	2.18	1.55	1.01	0.46	2
23.15	388	53	2	3	1	1	2	3	1	4	1	1	3	3	32	1	0	0	0	0	0	4.67	2.35	1.8	1.15	0.52	2
17.66	303	64	3	4	1	1	2	1	2	1	1	1	3	3	32	0	0	0	0	0	0	4.42	2.19	1.79	0.96	0.44	2
71.58	441	73	3	5	1	1	3	5	1	4	0	1	2	2	22	1	1	0	1	1	1	4.74	2.94	1.05	1.66	0.75	3
62.21	482	72	3	5	1	1	2	5	1	4	0	1	1	2	21	1	1	0	1	1	1	5.43	3.48	1.24	1.56	0.71	3
40.78	428	48	2	2	1	1	1	1	2	2	0	0	3	1	14	1	0	0	1	1	1	5.06	2.7	1.66	1.53	0.7	3
73.65	281	63	3	4	1	1	3	5	1	3	1	0	1	2	31	1	1	0	0	1	1	4.21	2.24	1.15	1.8	0.82	3
37.68	423	60	3	4	2	1	1	5	1	2	0	0	1	2	20	1	0	0	1	1	1	4.28	2.35	1.32	1.34	0.61	3
49.59	311	60	3	4	1	1	3	5	1	2	1	1	2	2	15	0	1	0	0	1	1	4.25	2.53	1.09	1.38	0.63	3
36.91	348	60	3	4	1	1	1	5	1	3	1	0	2	2	24	1	1	0	0	1	1	4.37	2.48	1.22	1.47	0.67	3
36.91	506	52	2	3	1	1	2	3	1	4	0	1	3	2	24	1	0	0	1	1	1	4.66	2.85	1.12	1.52	0.69	3
60.87	231	62	3	4	2	1	1	5	1	2	0	1	2	1	9	1	1	0	0	1	1	5.02	2.54	1.87	1.35	0.61	3
38.95	465	66	3	4	2	1	1	2	1	3	0	1	2	1	9	1	0	0	1	1	1	6.04	3.69	1.58	1.7	0.77	3
68.59	384	61	3	4	2	1	3	5	1	4	0	0	2	1	11	0	1	0	0	1	1	5.58	3.16	1.59	1.83	0.83	3
71.19	306	64	3	4	2	1	2	1	2	2	0	0	3	1	14	1	1	0	0	1	1	4.98	2.59	1.54	1.86	0.85	3
66.73	253	56	2	3	2	2	2	5	1	3	0	0	3	1	15	0	1	0	0	1	1	4.77	2.67	1.4	1.54	0.7	3
56.08	320	47	2	2	1	1	1	4	1	3	0	0	3	1	17	0	1	0	0	1	1	5.57	3.3	1.43	1.85	0.84	3
47.67	323	51	2	3	1	1	1	5	1	1	1	1	3	1	19	1	1	0	0	1	1	4.71	2.42	1.55	1.63	0.74	3
46.02	509	64	3	4	1	1	3	1	2	4	1	1	3	1	19	1	1	0	1	1	0	4.13	1.98	1.46	1.51	0.69	3
44.56	541	65	3	4	1	1	2	1	2	3	0	0	1	1	20	0	0	0	1	1	1	6.03	3.83	1.33	1.92	0.87	3
43.28	396	60	3	4	2	2	3	5	1	2	0	0	2	1	21	1	1	0	0	1	1	3.05	1.17	1.27	1.34	0.61	3
45.03	460	43	1	2	1	1	3	1	2	3	0	0	3	1	21	1	0	0	1	1	1	4.98	2.93	1.17	1.94	0.88	3
57.95	282	49	2	2	2	2	1	4	1	1	0	0	3	1	21	1	1	0	0	1	1	5.11	3.04	1.45	1.36	0.62	3
50.15	340	73	3	5	2	2	3	5	1	2	0	1	1	1	22	0	1	0	0	1	1	5.49	3.37	1.49	1.39	0.63	3
54.09	329	69	3	4	2	2	3	5	1	2	0	0	2	1	28	0	1	0	0	1	1	4.86	2.74	1.3	1.81	0.82	3
51.43	201	73	3	5	1	1	3	2	1	4	0	0	3	1	29	1	1	0	0	1	1	4.85	2.71	1.4	1.62	0.74	3
72.24	277	35	1	1	1	1	1	3	1	4	1	1	3	2	11	1	1	0	0	1	1	5.34	3.09	1.43	1.81	0.82	3
60.77	405	78	3	5	2	2	1	5	1	1	0	0	#NULL!	2	12	1	1	0	0	1	1	5.1	3.12	1.31	1.47	0.67	3
57.14	502	39	1	1	1	2	3	4	1	2	1	1	3	2	12	1	0	0	1	1	1	5.4	3.53	1.16	1.57	0.71	3
50.8	220	64	3	4	2	1	1	1	2	1	0	0	1	2	13	1	1	0	0	1	1	4.91	2.11	2.2	1.33	0.6	3
50.93	516	42	1	2	1	1	1	2	1	1	0	0	3	2	14	1	0	0	1	1	1	5.76	3.4	1.55	1.79	0.81	3
37.55	575	32	1	1	1	1	3	4	1	3	1	1	1	2	15	0	0	0	1	1	1	5.49	3.26	1.5	1.6	0.73	3
63.68	338	52	2	3	2	1	2	1	2	1	0	0	3	2	17	0	1	0	0	1	1	4.92	2.79	1.41	1.58	0.72	3
52.27	295	54	2	3	1	1	1	3	1	2	0	0	3	2	17	0	1	0	0	1	1	3.97	2.22	1.13	1.36	0.62	3
33.23	431	37	1	1	1	1	2	4	1	3	0	1	3	2	18	0	0	0	1	1	1	3.97	1.7	1.67	1.32	0.6	3
35.53	588	47	2	2	1	1	3	3	1	1	0	0	3	2	18	1	0	0	1	1	1	4.84	2.34	1.8	1.54	0.7	3
54.73	308	61	3	4	2	1	1	1	2	1	0	0	3	2	18	1	1	0	0	1	1	5.31	3.13	1.53	1.42	0.65	3
42.69	515	64	3	4	1	1	2	5	1	3	1	1	2	2	20	1	0	0	1	1	1	5.98	2.91	2.36	1.56	0.71	3
40.21	425	38	1	1	1	1	1	2	1	2	1	1	3	2	20	0	0	0	1	1	1	4.96	2.92	1.2	1.85	0.84	3
46.61	424	46	2	2	1	1	3	1	2	2	1	1	3	2	23	0	0	0	1	1	1	5.73	3.86	1.11	1.68	0.76	3
46.7	523	72	3	5	1	1	2	3	1	4	1	0	3	2	23	1	0	0	1	1	1	4.54	2.14	1.61	1.74	0.79	3
47.56	353	75	3	5	2	1	1	1	2	1	0	0	1	2	24	1	1	0	0	1	1	4.33	1.82	1.64	1.91	0.87	3
38.39	560	39	1	1	2	1	3	4	1	3	0	1	2	2	24	0	0	0	1	1	1	5.82	3.92	1.2	1.55	0.7	3
36.12	435	66	3	4	1	1	2	5	1	2	0	1	2	2	25	1	0	0	1	1	1	6	3.8	1.5	1.53	0.7	3
42.09	568	32	1	1	1	1	1	4	1	2	1	0	3	2	25	0	0	0	1	1	1	5.45	3.61	1.21	1.39	0.63	3
53.29	270	60	3	4	2	1	1	1	2	1	0	1	3	2	25	0	1	0	0	1	1	5.9	3.29	1.76	1.86	0.85	3
36.08	435	39	1	1	1	1	1	1	2	4	1	1	2	2	26	0	0	0	1	1	1	4.84	2.5	1.56	1.71	0.78	3
30.6	430	34	1	1	1	1	3	2	1	4	0	1	3	2	26	0	0	0	1	1	1	4.93	2.94	1.37	1.36	0.62	3
50.23	299	74	3	5	2	1	3	5	1	1	0	0	1	2	27	1	1	0	0	1	1	5.34	3.03	1.68	1.39	0.63	3
58.2	338	75	3	5	2	1	2	5	1	3	0	0	1	2	27	1	1	0	0	1	1	3.96	1.42	1.78	1.68	0.76	3
28.91	461	37	1	1	2	1	3	4	1	4	0	1	3	2	27	0	0	0	1	1	1	5.08	2.98	1.48	1.37	0.62	3
65.85	288	50	2	3	1	1	3	4	1	4	1	0	3	2	27	1	1	0	0	1	1	5.06	3.09	1.34	1.39	0.63	3
47.57	248	63	3	4	2	1	2	5	1	2	0	1	2	2	28	0	1	0	0	1	1	5.85	3.47	1.58	1.75	0.8	3
57	445	31	1	1	2	1	3	2	1	3	0	0	3	2	28	0	0	0	1	1	1	4.84	2.8	1.24	1.77	0.8	3
41.38	453	55	2	3	2	2	3	5	1	1	0	1	3	2	28	0	0	0	1	1	1	6	3.7	1.54	1.67	0.76	3
44.52	438	72	3	5	2	1	3	5	1	3	0	0	2	2	30	1	0	0	1	1	1	6.09	3.96	1.42	1.56	0.71	3
58.96	263	70	3	5	2	1	1	1	2	2	0	0	1	3	20	1	1	0	0	1	1	5.51	3.47	1.32	1.59	0.72	3
42.84	434	77	3	5	1	1	1	1	2	1	0	1	1	3	20	0	0	0	1	1	1	6.12	4.08	1.19	1.87	0.85	3
50.38	291	63	3	4	2	1	1	1	2	1	0	0	3	3	21	1	1	0	0	1	1	5.65	3.32	1.54	1.74	0.79	3
41.78	489	48	2	2	1	1	2	3	1	2	0	1	3	3	23	0	0	0	1	1	1	5.15	2.88	1.58	1.52	0.69	3
73.23	235	53	2	3	2	1	1	1	2	3	0	0	3	3	23	0	1	0	0	1	1	5.36	3.47	1.13	1.68	0.76	3
45.23	446	66	3	4	1	1	2	1	2	1	0	1	3	3	24	1	0	0	1	1	1	4.27	2.16	1.31	1.75	0.8	3
45.47	423	71	3	5	2	1	2	5	1	1	0	0	1	3	25	1	0	0	1	1	1	5.45	3.48	1.32	1.43	0.65	3
43.1	437	54	2	3	1	1	3	1	2	1	0	1	3	3	26	1	0	0	1	1	1	3.85	2.12	1.04	1.52	0.69	3
52.71	312	32	1	1	2	1	3	1	2	4	0	1	1	3	27	0	1	0	0	1	1	4.6	2.79	1.13	1.49	0.68	3
34.83	371	77	3	5	2	1	1	1	2	2	0	0	1	2	19	1	0	0	0	1	1	6.19	3.61	1.87	1.56	0.71	3
42.12	410	66	3	4	1	1	2	5	1	3	0	1	3	1	25	1	0	0	0	1	1	5.66	3.48	1.43	1.64	0.75	3
35.85	207	46	2	2	2	1	2	1	2	1	0	0	3	2	18	1	0	0	0	1	1	5.6	3.38	1.47	1.66	0.75	3
42.09	376	54	2	3	2	1	3	1	2	3	0	1	3	2	24	0	0	0	0	1	1	5.67	3.43	1.46	1.71	0.78	3
33.47	328	67	3	4	2	2	1	5	1	4	0	0	1	1	26	1	0	0	0	1	1	4.05	1.71	1.69	1.44	0.65	3
41.63	304	52	2	3	2	1	2	5	1	2	0	0	2	2	24	1	0	0	0	1	1	5.21	3	1.51	1.54	0.7	3
39.2	319	47	2	2	1	1	3	2	1	2	0	0	3	2	15	1	0	0	0	1	1	4.57	2.78	1.09	1.55	0.7	3
30.96	366	53	2	3	1	1	2	1	2	1	1	1	3	2	18	0	0	0	0	1	1	3.89	2.26	1.02	1.35	0.61	3
35.61	320	67	3	4	1	1	2	5	1	2	1	1	2	2	25	0	0	0	0	1	1	4.46	2.69	1.17	1.32	0.6	3
39.81	336	70	3	5	1	1	1	5	1	3	1	1	2	2	27	1	1	0	0	1	0	5.38	3.57	1.18	1.39	0.63	3
59.19	365	43	1	2	2	1	3	3	1	4	0	1	3	2	28	0	1	0	0	1	0	4.97	2.77	1.35	1.88	0.85	3
40.69	309	46	2	2	2	1	2	1	2	2	0	0	3	2	8	0	0	0	0	1	1	4.13	2.1	1.35	1.49	0.68	3
37.38	268	63	3	4	2	2	2	5	1	1	0	0	2	2	12	0	1	0	0	0	1	4.69	2.61	1.43	1.44	0.65	3
33.15	302	65	3	4	1	1	2	5	1	2	1	1	1	2	14	0	0	0	0	1	1	5.13	3.15	1.31	1.47	0.67	3
40.59	311	62	3	4	2	1	2	1	2	1	0	1	3	2	16	0	0	0	0	1	1	5.08	2.71	1.69	1.5	0.68	3
43.55	291	51	2	3	2	1	3	1	2	1	0	0	1	2	19	1	0	0	0	1	1	4.22	2.09	1.37	1.68	0.76	3
40.54	336	48	2	2	1	1	2	1	2	3	0	1	3	2	19	1	0	0	0	1	1	5.53	3.77	1.01	1.65	0.75	3
48.46	263	52	2	3	2	2	2	1	2	1	0	1	1	2	23	1	0	0	0	1	1	4.32	2.02	1.6	1.54	0.7	3
52.9	334	67	3	4	1	1	2	1	2	1	1	0	3	3	22	1	0	0	0	1	1	5.19	3.3	1.1	1.74	0.79	3
32.74	359	70	3	5	2	1	2	1	2	4	0	0	3	1	11	1	0	0	0	1	1	4.38	1.86	1.81	1.57	0.71	3
37.96	319	50	2	3	1	1	2	5	1	1	1	1	1	1	15	1	0	0	0	1	1	5.72	3.76	1.29	1.48	0.67	3
53.95	386	48	2	2	1	1	3	2	1	4	0	1	3	1	15	1	0	0	0	1	1	4.63	2.52	1.23	1.94	0.88	3
47.62	571	53	2	3	1	1	1	4	1	1	0	1	3	1	15	0	0	0	1	1	0	4.89	2.59	1.44	1.89	0.86	3
45.3	415	66	3	4	1	1	2	5	1	4	1	1	3	1	15	1	0	0	0	1	1	5.18	2.99	1.34	1.87	0.85	3
46.42	296	48	2	2	2	1	2	1	2	1	0	0	3	1	19	0	1	0	0	1	0	4.9	2.94	1.3	1.46	0.66	3
60.04	386	39	1	1	2	1	2	1	2	2	0	0	1	1	20	1	0	0	0	1	1	4.55	2.3	1.41	1.85	0.84	3
59.57	339	50	2	3	2	1	3	5	1	2	0	1	3	1	20	0	0	0	0	1	1	6.03	3.82	1.46	1.64	0.75	3
41.44	337	55	2	3	1	1	1	4	1	1	1	0	3	1	20	0	0	0	0	1	1	5.99	4.01	1.29	1.51	0.69	3
41.93	302	42	1	2	2	1	1	4	1	1	0	1	3	1	21	0	0	0	0	1	1	4.49	2.31	1.45	1.61	0.73	3
33.87	409	55	2	3	2	1	2	1	2	2	0	0	2	1	22	1	0	0	0	1	1	5.77	3.31	1.71	1.64	0.75	3
41.05	337	36	1	1	1	1	2	4	1	4	0	1	3	1	22	1	0	0	0	1	1	4.84	2.98	1.15	1.56	0.71	3
53.04	294	46	2	2	2	1	2	1	2	2	0	1	3	1	22	0	0	0	0	1	1	5.07	3.13	1.09	1.87	0.85	3
38.5	352	38	1	1	1	1	3	5	1	1	1	1	1	1	23	1	0	0	0	1	1	4.86	3.15	1.07	1.4	0.64	3
41.86	326	58	2	3	2	1	3	1	2	4	0	1	1	1	23	0	0	0	0	1	1	5.57	3.41	1.44	1.58	0.72	3
39.21	424	52	2	3	1	1	3	1	2	2	1	1	2	1	23	0	0	0	1	1	0	4.48	2.36	1.49	1.39	0.63	3
53.67	399	68	3	4	2	1	2	5	1	1	0	1	2	1	23	1	0	0	0	1	1	4.81	3.01	1.04	1.67	0.76	3
33.02	215	45	2	2	2	1	2	3	1	1	0	1	3	1	23	1	0	0	0	1	1	4.44	2.39	1.43	1.37	0.62	3
38.81	667	55	2	3	1	1	2	5	1	3	1	1	3	1	23	1	1	0	1	0	0	3.13	0.92	1.46	1.65	0.75	3
34.57	308	41	1	2	1	1	2	1	2	1	0	1	3	1	24	1	0	0	0	1	1	6.02	3.88	1.48	1.46	0.66	3
38.64	237	44	1	2	2	1	2	4	1	1	0	1	3	1	24	0	0	0	0	1	1	4.87	2.87	1.18	1.8	0.82	3
38.31	321	61	3	4	2	1	2	1	2	1	0	1	3	1	24	1	0	0	0	1	1	5.56	3.27	1.65	1.4	0.64	3
44.03	373	63	3	4	1	1	3	5	1	1	0	1	2	1	25	1	0	0	0	1	1	4.04	2.08	1.1	1.9	0.86	3
40.03	326	44	1	2	1	1	3	1	2	3	0	1	3	1	25	0	0	0	0	1	1	5	3.04	1.26	1.54	0.7	3
42.92	342	48	2	2	1	1	1	1	2	1	1	1	3	1	25	0	0	0	0	1	1	6.2	3.1	2.3	1.77	0.8	3
40.77	237	54	2	3	2	1	3	1	2	2	0	0	3	1	25	1	0	0	0	1	1	6.16	3.75	1.66	1.65	0.75	3
64.96	389	62	3	4	1	1	2	3	1	1	0	0	3	1	25	0	1	0	0	1	0	5.05	2.91	1.28	1.9	0.86	3
45.06	473	48	2	2	2	1	3	4	1	4	0	1	3	1	26	0	0	0	1	1	0	4.25	1.84	1.55	1.89	0.86	3
39.13	343	55	2	3	2	1	1	3	1	3	0	1	1	1	27	0	0	0	0	1	1	5.03	2.95	1.47	1.35	0.61	3
38.07	411	48	2	2	2	2	3	3	1	4	0	1	3	1	27	0	0	0	0	1	1	5.77	3.66	1.49	1.36	0.62	3
47.65	237	77	3	5	2	1	2	5	1	2	0	1	2	1	30	1	1	0	0	1	0	4.14	1.84	1.47	1.83	0.83	3
38.15	528	55	2	3	1	1	3	5	1	1	0	1	3	1	30	1	0	0	1	1	0	4.41	2.33	1.31	1.7	0.77	3
38.59	379	79	3	5	1	1	1	1	2	3	0	1	3	1	31	1	0	0	0	1	1	5.1	3.04	1.28	1.71	0.78	3
45.07	289	64	3	4	2	1	1	1	2	1	0	1	3	1	32	1	1	0	0	1	0	6.11	3.77	1.61	1.61	0.73	3
34.5	279	33	1	1	2	1	1	5	1	4	0	0	1	2	7	0	0	0	0	1	1	4.74	2.57	1.45	1.58	0.72	3
55.66	258	41	1	2	2	1	3	2	1	4	0	0	3	2	7	0	0	0	0	1	1	4.2	2.2	1.17	1.83	0.83	3
40.45	395	63	3	4	2	1	2	5	1	3	0	0	3	2	7	1	0	0	0	1	1	6.18	3.83	1.63	1.58	0.72	3
28.86	418	31	1	1	1	1	1	4	1	4	1	1	3	2	9	0	0	0	0	1	1	5.22	3.27	1.29	1.45	0.66	3
34.14	406	42	1	2	1	1	3	5	1	2	0	1	3	2	9	0	0	0	0	1	1	4.81	2.73	1.44	1.41	0.64	3
55.44	187	48	2	2	2	1	3	4	1	1	0	1	3	2	11	0	1	0	0	1	0	5.17	3.28	1.24	1.43	0.65	3
39.96	379	65	3	4	1	1	2	1	2	2	1	0	1	2	12	1	0	0	0	1	1	4.98	3.16	1.04	1.72	0.78	3
34.88	531	62	3	4	1	2	3	3	1	2	0	0	3	2	12	1	0	0	1	1	0	5.86	3.46	1.76	1.4	0.64	3
37.22	368	46	2	2	1	1	3	1	2	1	1	0	3	2	13	1	0	0	0	1	1	5.15	2.84	1.62	1.51	0.69	3
47.11	402	58	2	3	1	1	3	1	2	1	0	0	3	2	13	1	0	0	0	1	1	5.37	3.63	1.02	1.58	0.72	3
45.15	314	46	2	2	2	1	1	5	1	2	0	0	1	2	15	0	0	0	0	1	1	5.41	2.7	1.84	1.92	0.87	3
50.87	293	69	3	4	1	1	3	5	1	1	0	0	2	2	15	0	1	0	0	1	0	5.19	3.15	1.25	1.73	0.79	3
32.66	480	41	1	2	1	1	3	4	1	2	0	1	3	2	15	0	0	0	1	1	0	5.47	3.25	1.52	1.53	0.7	3
43.22	348	49	2	2	1	1	3	2	1	2	1	1	3	2	15	0	0	0	0	1	1	6.06	3.9	1.29	1.92	0.87	3
39.62	305	60	3	4	2	1	3	1	2	2	0	0	3	2	15	0	0	0	0	1	1	3.75	1.84	1.15	1.67	0.76	3
39.22	489	73	3	5	2	1	2	5	1	1	0	0	1	2	16	0	0	0	1	0	1	3.55	1.73	1.09	1.6	0.73	3
41.96	396	51	2	3	2	1	1	5	1	1	0	0	1	2	17	1	0	0	0	1	1	4.7	2.66	1.44	1.33	0.6	3
41.74	263	32	1	1	1	1	3	3	1	2	1	1	3	2	17	0	0	0	0	1	1	4.11	2.21	1.05	1.86	0.85	3
46.25	289	59	2	3	2	2	3	5	1	1	0	1	3	2	17	1	0	0	0	1	1	5.24	2.77	1.64	1.82	0.83	3
41.96	357	77	3	5	2	1	3	5	1	1	0	0	1	2	18	1	0	0	0	1	1	5.42	2.87	1.84	1.57	0.71	3
31.85	353	34	1	1	1	1	3	4	1	4	0	0	3	2	18	0	0	0	0	1	1	5.11	3.38	1.08	1.42	0.65	3
39.99	374	46	2	2	2	1	3	2	1	4	0	0	3	2	18	0	0	0	0	1	1	4.64	2.53	1.38	1.6	0.73	3
34.71	342	48	2	2	1	1	1	4	1	4	1	1	3	2	18	1	0	0	0	1	1	3.91	1.81	1.42	1.5	0.68	3
44.15	296	49	2	2	2	1	3	1	2	2	0	1	3	2	18	1	0	0	0	1	1	5.26	3.11	1.34	1.79	0.81	3
40.26	320	50	2	3	2	1	3	1	2	2	0	0	3	2	18	0	0	0	0	1	1	5.76	2.56	2.37	1.82	0.83	3
59.34	419	62	3	4	2	1	3	1	2	2	0	1	3	2	18	1	0	0	0	1	1	5.28	2.99	1.47	1.8	0.82	3
58.39	222	64	3	4	2	1	2	1	2	1	0	0	3	2	18	1	1	0	0	1	0	5.48	3.39	1.25	1.84	0.84	3
54.39	278	43	1	2	2	1	2	1	2	2	0	0	1	2	19	1	0	0	0	1	1	4.75	2.14	1.81	1.77	0.8	3
46.27	333	57	2	3	2	2	1	1	2	2	0	0	1	2	19	0	0	0	0	1	1	5	2.89	1.26	1.88	0.85	3
45.5	274	62	3	4	2	1	1	1	2	2	0	0	1	2	19	1	0	0	0	1	1	5.92	3.5	1.65	1.7	0.77	3
41.49	233	75	3	5	2	2	1	1	2	2	0	0	2	2	19	1	0	0	0	1	1	6.11	3.94	1.33	1.84	0.84	3
37.1	432	64	3	4	1	1	2	1	2	1	0	1	3	2	19	1	0	0	1	1	0	5.03	2.36	1.95	1.59	0.72	3
41.59	339	54	2	3	2	1	2	1	2	2	0	1	1	2	20	1	0	0	0	1	1	4.78	2.48	1.66	1.4	0.64	3
38.23	307	62	3	4	2	1	1	1	2	1	0	0	1	2	20	1	0	0	0	1	1	4.96	2.82	1.41	1.6	0.73	3
38.47	251	68	3	4	2	1	2	1	2	4	0	0	2	2	20	1	0	0	0	1	1	5.53	3.33	1.53	1.48	0.67	3
37.85	503	78	3	5	1	1	2	5	1	1	0	1	2	2	20	1	0	0	1	1	0	4.26	2.31	1.22	1.6	0.73	3
39.79	259	43	1	2	1	1	1	1	2	2	0	1	3	2	20	1	0	0	0	1	1	4.89	1.25	2.95	1.51	0.69	3
39.03	317	43	1	2	2	1	2	3	1	2	0	0	3	2	20	1	0	0	0	1	1	5.07	3.18	1.29	1.33	0.6	3
46.17	234	45	2	2	2	1	2	1	2	1	0	0	3	2	20	1	0	0	0	1	1	4.54	2.13	1.54	1.92	0.87	3
31.79	325	46	2	2	1	1	2	3	1	3	0	0	3	2	20	0	0	0	0	1	1	5.74	3.61	1.53	1.33	0.6	3
33.53	409	55	2	3	1	1	3	5	1	3	1	1	3	2	20	0	0	0	0	1	1	4.67	2.79	1.25	1.38	0.63	3
33.65	430	62	3	4	1	1	3	1	2	1	1	0	3	2	20	0	0	0	1	1	0	4.79	2.65	1.54	1.33	0.6	3
52.17	411	65	3	4	2	1	1	1	2	3	0	1	1	2	21	1	0	0	0	1	1	5.4	3.22	1.45	1.6	0.73	3
43.31	266	67	3	4	2	1	1	1	2	1	0	1	3	2	21	0	0	0	0	1	1	6.02	3.59	1.56	1.92	0.87	3
61.41	277	71	3	5	2	1	2	1	2	1	0	0	3	2	21	1	1	0	0	0	1	5.41	3.13	1.57	1.56	0.71	3
52.75	308	46	2	2	2	1	3	3	1	1	0	0	1	2	22	0	0	0	0	1	1	5.54	3.42	1.36	1.68	0.76	3
38.86	342	72	3	5	1	1	2	1	2	1	0	0	1	2	22	1	0	0	0	1	1	5.39	3.21	1.31	1.91	0.87	3
28.36	368	39	1	1	1	1	3	4	1	4	1	1	3	2	22	0	0	0	0	1	1	5.41	3.7	1.07	1.4	0.64	3
51.32	225	43	1	2	1	1	1	2	1	1	1	1	3	2	22	0	1	0	0	1	0	5	3.06	1.27	1.47	0.67	3
41.45	323	45	2	2	2	1	3	2	1	4	0	1	3	2	22	0	0	0	0	1	1	5.24	3.16	1.38	1.55	0.7	3
40.75	373	45	2	2	2	1	2	3	1	2	0	0	3	2	22	0	0	0	0	1	1	4.97	2.79	1.41	1.7	0.77	3
38.41	291	48	2	2	2	1	2	1	2	1	0	0	3	2	22	0	0	0	0	1	1	5.14	2.74	1.75	1.44	0.65	3
40.33	351	49	2	2	2	1	2	1	2	1	0	0	3	2	22	1	1	0	0	1	0	4.23	2.56	1.03	1.41	0.64	3
41.78	324	53	2	3	1	1	1	4	1	1	1	1	3	2	22	1	0	0	0	1	1	5.41	3.08	1.51	1.8	0.82	3
47.1	296	56	2	3	1	1	1	3	1	2	1	1	3	2	22	0	1	0	0	1	0	5.98	3.68	1.54	1.68	0.76	3
37.73	486	57	2	3	2	1	1	1	2	1	0	0	3	2	22	1	0	0	1	1	0	6.13	3.93	1.51	1.51	0.69	3
48.29	185	71	3	5	2	1	3	1	2	2	0	0	1	2	23	0	0	0	0	1	1	4.14	2.06	1.28	1.76	0.8	3
35.23	257	54	2	3	2	2	3	5	1	3	0	0	2	2	23	0	0	0	0	1	1	6.14	3.73	1.76	1.43	0.65	3
40.38	329	77	3	5	2	2	2	1	2	1	0	1	2	2	23	1	0	0	0	1	1	4.44	2.59	1.13	1.59	0.72	3
31.23	344	32	1	1	1	1	3	2	1	4	0	1	3	2	23	0	0	0	0	1	1	4.08	2.19	1.29	1.33	0.6	3
37.32	375	32	1	1	1	1	1	4	1	3	1	1	3	2	23	0	0	0	0	1	1	5.66	3.63	1.21	1.8	0.82	3
51.67	327	39	1	1	1	1	3	1	2	1	1	1	3	2	23	1	0	0	0	1	1	4.78	2.93	1.03	1.8	0.82	3
48.5	378	40	1	2	1	1	1	1	2	2	0	1	3	2	23	1	0	0	0	1	1	4.78	2.54	1.37	1.92	0.87	3
45.18	292	51	2	3	2	1	3	1	2	3	0	1	3	2	23	0	0	0	0	1	1	5.08	2.88	1.43	1.7	0.77	3
49.83	317	57	2	3	1	1	1	1	2	2	0	0	3	2	23	1	1	0	0	1	0	6.04	3.83	1.57	1.41	0.64	3
51.74	504	68	3	4	1	2	3	5	1	1	0	1	3	2	23	1	0	0	1	1	0	5.28	3.22	1.22	1.85	0.84	3
48.01	448	61	3	4	1	1	3	1	2	1	0	1	1	2	24	1	0	0	1	1	0	5.81	2.95	2.03	1.83	0.83	3
34.06	399	35	1	1	1	1	3	4	1	4	0	1	3	2	24	1	0	0	0	1	1	4.86	3.06	1.2	1.31	0.6	3
49.05	295	36	1	1	1	1	3	4	1	4	1	1	3	2	24	0	1	0	0	1	0	5.05	3.23	1.12	1.53	0.7	3
34.29	403	36	1	1	1	1	1	5	1	2	0	1	3	2	24	0	0	0	0	1	1	5.53	3.23	1.66	1.41	0.64	3
36.08	258	42	1	2	2	1	3	2	1	4	0	0	3	2	24	0	0	0	0	1	1	4.87	2.92	1.32	1.38	0.63	3
39.67	354	60	3	4	2	1	2	1	2	2	0	0	3	2	24	1	0	0	0	1	1	4.5	2.63	1.11	1.68	0.76	3
44.05	404	64	3	4	2	1	3	5	1	2	0	0	1	2	25	0	0	0	0	1	1	4.6	2.26	1.56	1.72	0.78	3
34.56	332	70	3	5	2	1	2	1	2	3	0	0	2	2	25	0	0	0	0	1	1	5.12	2.87	1.63	1.36	0.62	3
35.39	317	36	1	1	1	1	1	1	2	3	1	1	3	2	25	0	0	0	0	1	1	5.06	3.26	1.05	1.65	0.75	3
42.88	298	39	1	1	2	1	1	2	1	3	0	0	3	2	25	0	0	0	0	1	1	3.83	1.75	1.34	1.62	0.74	3
44	328	50	2	3	1	1	3	1	2	3	1	0	3	2	25	0	0	0	0	1	1	5.09	2.79	1.54	1.63	0.76	3
42.76	227	64	3	4	2	1	1	1	2	2	0	0	3	2	25	1	0	0	0	1	1	5.71	3.47	1.45	1.74	0.79	3
43.05	425	64	3	4	1	1	2	1	2	2	0	1	3	2	25	1	0	0	1	1	0	5.79	3.68	1.31	1.75	0.8	3
47.69	307	60	3	4	2	1	1	5	1	1	0	1	2	2	26	1	1	0	0	0	1	5.95	3.54	1.76	1.42	0.65	3
39.94	335	60	3	4	2	1	1	2	1	1	0	0	2	2	26	1	0	0	0	1	1	6.12	4.01	1.37	1.63	0.74	3
33.25	377	40	1	2	1	1	3	4	1	3	1	1	3	2	26	0	0	0	0	1	1	4.06	2.31	1.03	1.58	0.72	3
56.39	201	45	2	2	2	1	2	4	1	3	0	0	3	2	26	0	1	0	0	1	0	4.87	3.03	1.21	1.38	0.63	3
46.42	468	47	2	2	1	1	3	3	1	2	1	0	3	2	26	1	0	0	1	1	0	4.91	2.94	1.14	1.82	0.83	3
32.53	428	49	2	2	2	1	3	1	2	1	0	0	3	2	26	1	0	0	1	1	0	5.57	3.21	1.72	1.4	0.64	3
40.18	333	51	2	3	1	1	3	1	2	1	1	1	3	2	26	0	0	0	0	1	1	4.55	2.79	1.01	1.66	0.75	3
37.89	299	54	2	3	2	1	2	5	1	2	0	0	3	2	26	1	0	0	0	1	1	5.85	3.7	1.45	1.53	0.7	3
40.58	328	66	3	4	1	1	2	4	1	3	0	0	3	2	26	0	0	0	0	1	1	5.09	2.79	1.54	1.63	0.76	3
34.92	218	72	3	5	1	1	2	1	2	1	1	0	3	2	26	0	0	0	0	1	1	4.55	2.55	1.36	1.41	0.64	3
45.29	226	65	3	4	2	1	1	1	2	1	0	1	1	2	27	0	0	0	0	1	1	5.31	2.95	1.59	1.69	0.77	3
37.19	328	65	3	4	1	1	3	5	1	1	0	1	1	2	27	1	1	0	0	1	0	5.09	2.79	1.54	1.63	0.76	3
37.21	443	33	1	1	1	1	1	2	1	2	0	0	3	2	27	0	0	0	1	1	0	5.03	3.14	1.16	1.61	0.73	3
41	370	41	1	2	1	1	1	4	1	2	1	0	3	2	27	0	0	0	0	1	1	3.93	2.13	1.11	1.51	0.69	3
39.93	334	46	2	2	1	2	1	2	1	4	0	1	3	2	27	1	0	0	0	1	1	5.64	3.15	1.64	1.86	0.85	3
41.74	281	62	3	4	1	1	2	1	2	1	1	1	3	2	27	1	0	0	0	1	1	4.4	2.09	1.62	1.51	0.69	3
36.59	395	65	3	4	1	1	3	3	1	2	0	0	3	2	27	1	0	0	0	1	1	5.94	4	1.33	1.34	0.61	3
50.62	469	36	1	1	1	1	3	2	1	4	1	1	3	2	28	0	0	0	1	1	0	4.23	2.21	1.21	1.79	0.81	3
38.92	440	39	1	1	1	1	3	3	1	3	0	1	3	2	28	0	0	0	1	1	0	5.23	3.52	1.03	1.5	0.68	3
43.29	233	63	3	4	2	2	3	5	1	2	0	0	1	2	29	1	0	0	0	1	1	5.44	2.92	1.82	1.54	0.7	3
34.93	430	33	1	1	1	1	1	4	1	2	0	0	3	2	29	0	0	0	1	1	0	5.52	3.65	1.16	1.57	0.71	3
37.43	299	48	2	2	2	1	3	5	1	2	0	1	2	2	30	0	0	0	0	1	1	6.07	3.75	1.59	1.6	0.73	3
52.99	339	42	1	2	2	1	3	3	1	1	0	0	3	2	30	0	1	0	0	1	0	5.33	3.46	1.06	1.79	0.81	3
48.87	369	46	2	2	1	1	1	2	1	2	1	1	3	2	30	1	0	0	0	1	1	5.77	3.88	1.03	1.89	0.86	3
31.81	378	47	2	2	2	1	3	4	1	4	0	0	3	2	30	0	0	0	0	1	1	5.51	3.22	1.64	1.42	0.65	3
41.24	306	50	2	3	1	1	3	2	1	4	1	1	3	2	30	1	0	0	0	1	1	4.13	2.44	1.04	1.44	0.65	3
34.03	379	50	2	3	2	1	3	1	2	2	0	0	3	2	30	0	0	0	0	1	1	5.29	2.38	2.29	1.37	0.62	3
35.67	269	38	1	1	2	1	3	5	1	2	0	0	2	2	31	0	0	0	0	1	1	4.85	2.76	1.43	1.46	0.66	3
31.61	474	35	1	1	1	1	1	4	1	3	0	1	3	3	15	0	0	0	1	1	0	4.86	2.84	1.35	1.48	0.67	3
42.58	307	70	3	5	1	1	2	1	2	2	1	1	1	3	18	1	1	0	0	0	1	5.89	3.69	1.54	1.46	0.66	3
49.22	241	43	1	2	1	1	3	5	1	1	0	0	3	3	21	0	1	0	0	1	0	5.38	3.42	1.21	1.65	0.75	3
47	413	60	3	4	1	1	3	5	1	3	0	0	2	3	23	0	0	0	0	1	1	3.7	1.8	1.05	1.88	0.85	3
39.81	418	64	3	4	1	1	1	1	2	2	1	0	2	3	23	0	0	0	0	1	1	5.81	3.71	1.38	1.58	0.72	3
32.64	581	73	3	5	2	2	2	1	2	1	0	0	3	3	24	1	0	0	1	0	1	4.57	2.57	1.28	1.58	0.72	3
46.18	355	49	2	2	2	1	2	4	1	2	0	0	3	3	25	1	1	0	0	1	0	5.4	3.44	1.23	1.61	0.73	3
43.9	208	48	2	2	2	1	3	2	1	2	0	1	3	3	26	0	0	0	0	1	1	4.91	2.94	1.17	1.76	0.8	3
40.66	316	63	3	4	2	1	2	5	1	3	0	0	1	3	28	0	0	0	0	1	1	4.75	2.43	1.66	1.45	0.66	3
33.02	477	56	2	3	2	1	1	1	2	4	0	0	1	3	29	1	0	0	1	1	0	4.38	2.27	1.48	1.38	0.63	3
40.96	371	62	3	4	2	1	1	5	1	1	0	1	3	3	29	1	1	0	0	1	0	5.96	3.6	1.73	1.38	0.63	3
35.77	308	75	3	5	2	1	3	1	2	3	0	1	3	1	31	0	0	0	0	1	0	4.63	1.93	1.92	1.72	0.78	3
38.3	264	55	2	3	2	1	1	1	2	1	0	1	1	1	22	1	0	0	0	1	0	4.87	1.77	2.31	1.73	0.79	3
33.24	492	65	3	4	1	1	3	1	2	1	1	1	3	1	17	1	0	0	1	0	0	6.15	3.2	2.12	1.82	0.83	3
33.15	361	39	1	1	1	1	1	1	2	3	1	1	1	1	24	0	0	0	0	1	0	4.12	1.98	1.44	1.54	0.7	3
35.71	342	47	2	2	1	1	3	2	1	3	0	1	3	2	27	0	0	0	0	1	0	4.51	2.51	1.34	1.45	0.66	3
29.91	367	54	2	3	1	1	1	1	2	1	0	1	3	1	23	0	0	0	0	1	0	4.37	2.3	1.41	1.46	0.66	3
46.32	351	40	1	2	1	1	3	2	1	1	0	1	3	1	28	0	0	0	0	1	0	3.91	2.14	1	1.69	0.77	3
36.43	424	78	3	5	1	1	1	5	1	1	1	1	2	2	25	1	0	0	1	0	0	4.59	2.23	1.48	1.93	0.88	3
41.99	410	70	3	5	1	1	3	3	1	2	0	0	3	1	28	1	0	0	0	1	0	5.28	3.19	1.24	1.87	0.85	3
33.23	262	44	1	2	1	1	3	3	1	2	0	1	3	2	8	0	0	0	0	1	0	5.26	3.21	1.28	1.7	0.77	3
28.88	250	55	2	3	1	1	3	1	2	1	1	1	3	2	18	0	0	0	0	1	0	5.33	3.18	1.53	1.36	0.62	3
38.22	328	67	3	4	1	1	2	5	1	1	1	1	1	1	14	1	0	0	0	1	0	5.09	2.79	1.54	1.63	0.76	3
28.16	437	49	2	2	1	1	3	4	1	3	0	1	3	1	15	0	0	0	1	0	0	5.75	3.69	1.4	1.45	0.66	3
42.22	294	58	2	3	2	2	2	1	2	1	0	0	1	1	16	0	0	0	0	1	0	4.56	2.6	1.24	1.59	0.72	3
47.93	325	77	3	5	2	1	1	5	1	3	0	0	3	1	16	1	1	0	0	0	0	5.2	2.6	1.79	1.78	0.81	3
35.05	377	49	2	2	2	1	3	1	2	1	0	1	2	1	17	0	0	0	0	1	0	3.93	1.91	1.37	1.43	0.65	3
32.45	316	38	1	1	1	1	2	1	2	1	0	0	3	1	17	0	0	0	0	1	0	4.89	2.81	1.43	1.42	0.65	3
34.82	294	45	2	2	1	1	1	3	1	3	0	1	3	1	17	0	0	0	0	1	0	5.61	3.6	1.41	1.33	0.6	3
31.3	448	49	2	2	1	1	3	2	1	4	0	1	3	1	17	1	0	0	1	0	0	4.6	2.8	1.15	1.43	0.65	3
37.67	328	72	3	5	2	1	2	5	1	2	0	0	1	1	18	0	0	0	0	1	0	5.09	2.79	1.54	1.63	0.76	3
42.27	336	59	2	3	1	1	1	5	1	2	0	0	2	1	18	0	0	0	0	1	0	4.63	2.87	1.02	1.63	0.74	3
34.45	285	53	2	3	1	1	2	1	2	1	1	1	3	1	18	0	0	0	0	1	0	3.98	2.33	1.04	1.34	0.61	3
31.53	253	57	2	3	2	1	2	1	2	1	0	1	3	1	18	0	0	0	0	1	0	5.01	2.95	1.45	1.35	0.61	3
43.88	236	60	3	4	2	1	3	5	1	1	0	0	2	1	19	1	1	0	0	0	0	5.63	3.25	1.54	1.85	0.84	3
33.7	400	55	2	3	1	2	2	1	2	1	1	0	3	1	19	0	0	0	0	1	0	5.33	3.46	1.2	1.47	0.67	3
33.07	441	34	1	1	1	1	1	3	1	2	1	1	3	1	20	0	0	0	1	0	0	4.84	3.14	1.07	1.39	0.63	3
45.85	278	64	3	4	2	2	1	5	1	1	0	0	1	1	21	1	1	0	0	0	0	4.45	2.39	1.36	1.55	0.7	3
34.42	354	46	2	2	2	1	3	4	1	3	0	0	3	1	21	0	0	0	0	1	0	3.71	2.02	1.07	1.37	0.62	3
36.39	208	54	2	3	2	2	3	1	2	1	0	1	3	1	21	1	0	0	0	1	0	5.12	2.78	1.73	1.35	0.61	3
34.15	350	58	2	3	1	1	1	1	2	1	1	1	3	1	21	1	0	0	0	1	0	3.96	1.84	1.41	1.57	0.71	3
44.62	391	62	3	4	1	1	3	5	1	2	1	1	2	1	22	1	0	0	0	1	0	4.54	2.34	1.43	1.7	0.77	3
60.16	230	73	3	5	1	1	3	5	1	2	1	0	2	1	22	1	1	0	0	0	0	5.44	3.48	1.19	1.69	0.77	3
30.5	280	37	1	1	2	1	1	4	1	4	0	0	3	1	22	0	0	0	0	1	0	4.75	2.71	1.39	1.42	0.65	3
32.54	204	46	2	2	2	1	3	5	1	1	0	1	3	1	22	0	0	0	0	0	1	4.06	1.85	1.52	1.52	0.69	3
35.42	387	54	2	3	1	1	3	5	1	3	0	1	2	1	23	0	0	0	0	1	0	5.37	3.56	1.17	1.4	0.64	3
43.21	268	68	3	4	1	1	2	5	1	1	0	1	2	1	23	1	0	0	0	1	0	4.49	2.44	1.31	1.63	0.74	3
31.98	364	34	1	1	1	1	2	4	1	4	1	1	3	1	23	0	0	0	0	0	1	5.67	2.54	2.48	1.43	0.65	3
29.44	324	42	1	2	2	1	3	4	1	2	0	0	3	1	23	0	0	0	0	1	0	4.45	2.08	1.76	1.35	0.61	3
33.71	463	50	2	3	1	1	2	4	1	3	0	1	3	1	23	0	0	0	1	0	0	4.49	2.27	1.47	1.66	0.75	3
31.4	463	65	3	4	1	1	1	1	2	2	0	0	3	1	23	1	0	0	1	0	0	5.36	3.35	1.23	1.71	0.78	3
35.79	359	45	2	2	1	1	3	3	1	2	1	1	3	1	24	0	0	0	0	1	0	4.4	2.75	1.04	1.35	0.61	3
37.26	288	61	3	4	2	1	3	5	1	2	0	1	3	1	24	1	1	0	0	0	0	4.49	2.61	1.2	1.49	0.68	3
36.33	424	52	2	3	1	1	3	5	1	2	0	0	2	1	25	0	0	0	1	0	0	4.55	2.62	1.1	1.82	0.83	3
37.8	433	46	2	2	1	1	3	2	1	3	0	1	3	1	25	0	0	0	1	0	0	3.73	1.87	1.02	1.85	0.84	3
25.92	436	56	2	3	1	1	1	5	1	1	0	1	3	1	25	1	0	0	1	0	0	5.63	3.33	1.69	1.34	0.61	3
30.99	268	62	3	4	2	1	2	5	1	2	0	1	3	1	25	1	0	0	0	1	0	3.36	1.27	1.45	1.41	0.64	3
34.67	265	52	2	3	2	1	2	5	1	1	0	1	2	1	26	0	0	0	0	1	0	4	1.52	1.76	1.59	0.72	3
36.49	394	43	1	2	1	1	1	1	2	2	0	1	3	1	26	0	0	0	0	1	0	3.8	1.94	1.1	1.68	0.76	3
45.64	265	53	2	3	2	1	3	5	1	1	0	0	3	1	26	1	0	0	0	1	0	6.18	3.96	1.47	1.64	0.75	3
41.14	315	56	2	3	2	1	1	1	2	1	0	0	3	1	26	1	0	0	0	1	0	4.84	2.58	1.47	1.74	0.79	3
38.18	324	62	3	4	2	1	3	5	1	2	0	1	3	1	26	1	0	0	0	1	0	4.45	2.42	1.34	1.51	0.69	3
42.06	403	63	3	4	2	1	1	1	2	3	0	0	3	1	26	0	0	0	0	1	0	5.25	2.96	1.41	1.93	0.88	3
37.08	230	66	3	4	2	1	1	5	1	2	0	0	3	1	26	0	0	0	0	1	0	4.64	2.57	1.38	1.52	0.69	3
43.19	298	66	3	4	2	1	2	1	2	1	0	1	3	1	26	1	0	0	0	1	0	5.51	3.33	1.42	1.67	0.76	3
27.38	481	47	2	2	1	2	3	5	1	1	1	1	2	1	27	1	0	0	1	0	0	4.4	2.5	1.28	1.36	0.62	3
32.38	220	52	2	3	2	1	2	5	1	2	0	0	2	1	27	1	0	0	0	1	0	5.11	2.99	1.5	1.36	0.62	3
39.67	337	54	2	3	1	1	3	5	1	3	0	1	3	1	27	1	0	0	0	1	0	5.02	3.05	1.28	1.52	0.69	3
41.32	337	52	2	3	2	2	3	1	2	4	0	1	2	1	28	0	0	0	0	1	0	5.73	3.28	1.71	1.62	0.74	3
33.99	413	41	1	2	1	1	3	4	1	2	0	0	3	1	28	0	0	0	0	1	0	4.91	2.93	1.3	1.49	0.68	3
30.69	397	42	1	2	1	1	3	3	1	3	0	0	3	1	28	0	0	0	0	1	0	5.33	3.64	1.01	1.49	0.68	3
33.68	334	60	3	4	1	1	3	1	2	2	0	0	3	1	29	0	0	0	0	1	0	4.46	2.55	1.14	1.7	0.77	3
40.16	256	67	3	4	2	1	2	5	1	3	0	0	2	1	31	1	0	0	0	1	0	5.88	3.44	1.58	1.89	0.86	3
40.71	347	55	2	3	2	2	1	5	1	1	0	0	2	1	32	1	0	0	0	1	0	5.93	3.62	1.58	1.6	0.73	3
33.94	467	42	1	2	1	1	1	3	1	2	1	1	3	2	7	0	0	0	1	0	0	4.72	2.86	1.04	1.81	0.82	3
34.36	285	45	2	2	1	1	2	3	1	2	0	0	3	2	7	1	0	0	0	1	0	5.09	3.04	1.35	1.54	0.7	3
38.68	247	44	1	2	1	1	3	5	1	4	0	1	1	2	8	0	0	0	0	1	0	5.8	3.73	1.35	1.59	0.72	3
42.94	385	38	1	1	2	1	3	2	1	3	0	1	3	2	8	0	0	0	0	1	0	4.55	2.66	1.05	1.85	0.84	3
30.9	358	43	1	2	1	1	3	2	1	4	0	1	3	2	8	0	0	0	0	1	0	5.59	3.36	1.62	1.34	0.61	3
25.77	227	51	2	3	2	1	2	1	2	2	0	0	3	2	8	0	0	0	0	0	1	4.83	2.72	1.5	1.34	0.61	3
36.34	246	45	2	2	2	1	2	5	1	1	0	0	1	2	9	0	0	0	0	1	0	4.92	2.73	1.57	1.36	0.62	3
32.33	303	62	3	4	2	1	1	4	1	2	0	0	2	2	9	1	0	0	0	1	0	5.76	3.5	1.65	1.34	0.61	3
29.87	341	36	1	1	2	1	3	2	1	3	0	0	3	2	9	0	0	0	0	1	0	4.64	2.35	1.64	1.42	0.65	3
33.85	368	49	2	2	1	1	3	5	1	1	0	0	3	2	9	0	0	0	0	1	0	5.64	3.01	1.93	1.55	0.7	3
31.95	344	55	2	3	2	1	1	2	1	4	0	1	3	2	9	0	0	0	0	1	0	5.91	3.51	1.8	1.33	0.6	3
43.09	328	49	2	2	1	1	3	1	2	2	0	0	3	2	10	1	0	0	0	1	0	5.09	2.79	1.54	1.63	0.76	3
37.8	403	31	1	1	1	2	3	3	1	1	0	0	3	2	12	0	0	0	0	0	1	4.21	2.2	1.13	1.93	0.88	3
29.07	444	52	2	3	2	1	1	2	1	4	0	1	3	2	12	0	0	0	1	0	0	5.71	3.28	1.71	1.58	0.72	3
35.75	316	45	2	2	2	1	2	1	2	2	0	0	1	2	13	0	0	0	0	1	0	4.92	2.96	1.27	1.51	0.69	3
37.91	327.29	60	3	4	1	1	1	5	1	2	1	1	2	2	14	0	0	0	0	1	0	5.09	2.79	1.54	1.63	0.76	3
45.04	370	31	1	1	2	1	3	1	2	2	0	0	3	2	14	0	0	0	0	1	0	4.43	2.36	1.29	1.72	0.78	3
26.72	378	33	1	1	1	1	3	1	2	1	0	0	3	2	14	0	0	0	0	0	1	6.11	3.63	1.87	1.35	0.61	3
33.95	255	50	2	3	2	1	2	1	2	1	0	1	3	2	15	0	0	0	0	1	0	4.96	2.78	1.58	1.32	0.6	3
37.6	243	39	1	1	2	1	2	1	2	3	0	0	1	2	16	0	0	0	0	1	0	4.63	2.7	1.17	1.68	0.76	3
39.51	307	64	3	4	1	1	3	3	1	4	1	1	2	2	16	0	0	0	0	1	0	5.96	3.77	1.34	1.86	0.85	3
42.44	339	43	1	2	1	1	2	1	2	3	1	1	3	2	16	0	0	0	0	1	0	5.13	3.03	1.35	1.64	0.75	3
34.06	187	45	2	2	2	1	3	1	2	1	0	0	3	2	16	0	0	0	0	1	0	3.66	1.13	1.84	1.51	0.69	3
38.58	234	48	2	2	2	1	3	1	2	2	0	1	3	2	16	0	0	0	0	1	0	4.96	2.75	1.51	1.53	0.7	3
35.72	236	52	2	3	2	1	2	5	1	2	0	0	1	2	17	1	0	0	0	1	0	4.43	2.28	1.4	1.65	0.75	3
43.46	328	52	2	3	1	1	3	5	1	2	0	1	1	2	17	1	0	0	0	1	0	5.09	2.79	1.54	1.63	0.76	3
47.31	246	37	1	1	2	1	2	1	2	2	0	0	3	2	17	0	0	0	0	1	0	4.14	1.88	1.4	1.89	0.86	3
32.53	389	48	2	2	1	1	3	3	1	3	0	0	3	2	17	1	0	0	0	1	0	4.34	2.11	1.5	1.6	0.73	3
42.08	410	53	2	3	1	1	3	1	2	3	0	1	3	2	17	1	0	0	0	1	0	5.83	3.58	1.43	1.8	0.82	3
38.17	267	55	2	3	2	1	2	1	2	2	0	0	3	2	17	0	0	0	0	1	0	5.18	3.29	1.12	1.7	0.77	3
36.9	292	64	3	4	2	1	1	1	2	1	0	0	3	2	17	1	0	0	0	1	0	5.62	2.95	2	1.48	0.67	3
42.61	358	55	2	3	2	1	2	5	1	2	0	0	1	2	18	1	0	0	0	1	0	5.29	3.34	1.19	1.68	0.76	3
30.18	400	43	1	2	1	1	3	2	1	3	1	1	3	2	18	0	0	0	0	1	0	4.61	2.32	1.64	1.43	0.65	3
39.64	361	45	2	2	2	1	2	1	2	2	0	0	3	2	18	0	0	0	0	1	0	5.08	2.6	1.74	1.63	0.74	3
32.82	371	51	2	3	1	2	2	1	2	4	0	1	3	2	18	0	0	0	0	1	0	4.76	2.89	1.19	1.5	0.68	3
32.82	361	55	2	3	1	1	1	2	1	4	0	0	3	2	18	0	0	0	0	1	0	4.37	2.42	1.32	1.39	0.63	3
35.58	276	52	2	3	2	1	2	1	2	2	0	0	1	2	19	1	0	0	0	1	0	4.46	2.22	1.49	1.66	0.75	3
38.85	210	47	2	2	2	1	3	5	1	1	0	1	2	2	19	0	0	0	0	1	0	4.88	2.7	1.4	1.71	0.78	3
37.84	353	32	1	1	1	1	3	3	1	4	0	1	3	2	19	1	0	0	0	1	0	5.46	3.3	1.31	1.87	0.85	3
31.49	344	36	1	1	1	1	1	3	1	2	0	1	3	2	19	1	0	0	0	1	0	4.95	3.21	1.08	1.46	0.66	3
40.14	351	48	2	2	1	1	2	5	1	2	0	0	3	2	19	0	0	0	0	1	0	4.7	2.61	1.21	1.93	0.88	3
35.12	278	49	2	2	1	1	2	1	2	1	1	0	3	2	19	0	0	0	0	1	0	3.27	1.03	1.58	1.46	0.66	3
42.21	370	71	3	5	1	2	2	5	1	2	0	1	3	2	19	1	0	0	0	1	0	4.76	2.16	1.95	1.43	0.65	3
18.27	311	42	1	2	1	1	1	5	1	2	0	1	1	2	20	0	0	0	0	0	1	3.47	1.48	1.35	1.4	0.64	3
39.95	327.29	32	1	1	1	1	1	4	1	3	0	1	3	2	20	0	0	0	0	1	0	5.09	2.79	1.54	1.63	0.76	3
40.04	350	32	1	1	1	1	1	4	1	2	0	1	3	2	20	1	0	0	0	1	0	5.41	3.32	1.23	1.9	0.86	3
31.52	249	39	1	1	2	1	3	5	1	2	0	0	3	2	20	0	0	0	0	1	0	5.29	2.79	1.9	1.32	0.6	3
31.52	324	45	2	2	1	1	3	1	2	1	0	0	3	2	20	0	0	0	0	0	1	5.24	3.05	1.43	1.68	0.76	3
38.37	246	46	2	2	2	1	3	3	1	2	0	1	3	2	20	0	0	0	0	1	0	4.74	2.89	1.05	1.77	0.8	3
47.8	249	46	2	2	2	1	2	1	2	2	0	0	3	2	20	0	0	0	0	1	0	4.96	3.02	1.06	1.94	0.88	3
42.54	347	47	2	2	1	1	1	5	1	4	1	1	3	2	20	0	0	0	0	1	0	5.78	3.81	1.26	1.56	0.71	3
28.36	341	50	2	3	1	1	3	1	2	1	1	1	3	2	20	0	0	0	0	1	0	4.71	2.88	1.19	1.4	0.64	3
32	353	72	3	5	2	2	1	5	1	2	0	1	3	2	20	1	0	0	0	0	1	4.4	2.28	1.41	1.57	0.71	3
36.33	258	46	2	2	2	1	3	5	1	2	0	0	1	2	21	1	0	0	0	1	0	5.1	2.7	1.72	1.49	0.68	3
37.05	316	48	2	2	2	1	2	1	2	1	0	0	1	2	21	0	0	0	0	1	0	5.13	3.29	1.2	1.41	0.64	3
45.08	327	67	3	4	2	1	1	5	1	1	0	1	1	2	21	1	0	0	0	1	0	5.53	3.57	1.2	1.68	0.76	3
36.34	312	49	2	2	2	1	3	1	2	2	0	1	2	2	21	0	0	0	0	1	0	4.46	2.07	1.58	1.79	0.81	3
32.26	363	30	1	1	1	1	3	2	1	4	0	1	3	2	21	0	0	0	0	1	0	4.92	2.91	1.35	1.46	0.66	3
32.44	398	42	1	2	1	1	1	5	1	4	1	1	3	2	21	0	0	0	0	1	0	5	2.76	1.58	1.45	0.66	3
41.6	321	48	2	2	2	1	3	4	1	4	0	0	3	2	21	1	0	0	0	1	0	6	3.82	1.32	1.9	0.86	3
31	511	51	2	3	1	1	3	5	1	2	1	1	3	2	21	1	0	0	1	0	0	5.24	2.97	1.39	1.93	0.88	3
47.9	407	56	2	3	2	1	1	5	1	3	0	0	1	2	22	0	0	0	0	1	0	4.88	2.25	1.81	1.8	0.82	3
39.36	320	69	3	4	1	1	1	5	1	2	1	1	1	2	22	0	0	0	0	1	0	5.81	3.75	1.38	1.5	0.68	3
35.11	339	62	3	4	1	1	3	5	1	2	1	1	2	2	22	1	0	0	0	1	0	6.16	4.07	1.44	1.43	0.65	3
31.53	343	31	1	1	1	1	1	4	1	3	1	1	3	2	22	1	0	0	0	0	1	4.66	2.29	1.67	1.55	0.7	3
35.72	263	45	2	2	2	1	3	3	1	1	0	0	3	2	22	1	0	0	0	0	1	4.38	2.08	1.45	1.86	0.85	3
35.05	308	45	2	2	1	1	3	1	2	2	0	0	3	2	22	0	0	0	0	1	0	5.2	3.46	1.12	1.36	0.62	3
31.63	320	50	2	3	2	1	2	1	2	2	0	0	3	2	22	0	1	0	0	0	0	4.47	2.53	1.3	1.41	0.64	3
27.8	256	51	2	3	2	1	3	4	1	2	0	1	3	2	22	0	0	0	0	0	1	5.54	3.59	1.34	1.34	0.61	3
29.36	221	52	2	3	2	1	2	5	1	3	0	0	3	2	22	0	0	0	0	1	0	5.07	2.75	1.72	1.32	0.6	3
40.67	364	52	2	3	1	1	3	5	1	2	0	1	3	2	22	0	0	0	0	1	0	4.65	2.79	1.16	1.53	0.7	3
37.76	328	50	2	3	2	1	3	1	2	4	0	0	1	2	23	0	0	0	0	1	0	5.09	2.79	1.54	1.63	0.76	3
36.74	323	52	2	3	2	1	2	1	2	2	0	1	1	2	23	0	0	0	0	1	0	5.07	2.49	1.84	1.63	0.74	3
34.6	273	47	2	2	2	1	2	1	2	2	0	1	3	2	23	0	0	0	0	0	1	6	3.64	1.59	1.7	0.77	3
31.39	278	51	2	3	2	1	3	4	1	4	0	0	3	2	23	0	0	0	0	1	0	5.1	2.93	1.56	1.34	0.61	3
49.41	411	56	2	3	1	1	1	1	2	2	0	1	3	2	23	0	0	0	0	1	0	5.61	3.63	1.1	1.93	0.88	3
31.1	384	59	2	3	1	1	3	1	2	3	1	1	3	2	23	0	0	0	0	1	0	5.57	3.41	1.53	1.38	0.63	3
36.69	328	76	3	5	2	2	2	5	1	2	0	0	3	2	23	1	0	0	0	0	1	5.09	2.79	1.54	1.63	0.76	3
32.32	415	31	1	1	1	1	1	5	1	2	0	1	1	2	24	0	0	0	0	1	0	4.32	2.53	1.14	1.42	0.65	3
34.33	307	65	3	4	1	1	2	3	1	3	1	0	1	2	24	1	0	0	0	1	0	4.17	2.23	1.25	1.52	0.69	3
40.52	273	67	3	4	2	1	2	1	2	1	0	0	1	2	24	1	0	0	0	1	0	5.18	3.15	1.37	1.45	0.66	3
40.06	311	30	1	1	1	1	1	4	1	2	1	1	3	2	24	0	0	0	0	1	0	4.8	2.71	1.23	1.9	0.86	3
33.82	399	33	1	1	1	1	1	2	1	4	0	1	3	2	24	0	0	0	0	1	0	3.53	1.76	1.14	1.39	0.63	3
30.69	396	36	1	1	1	1	1	5	1	2	0	1	3	2	24	0	0	0	0	1	0	4.8	2.74	1.45	1.34	0.61	3
43.44	379	46	2	2	1	1	3	4	1	3	0	1	3	2	24	0	0	0	0	1	0	5.94	3.36	1.94	1.41	0.64	3
43.78	328	47	2	2	1	1	3	1	2	3	1	1	3	2	24	0	0	0	0	1	0	5.09	2.79	1.54	1.63	0.76	3
39.13	329	49	2	2	2	1	1	3	1	1	0	1	3	2	24	0	0	0	0	1	0	5.74	3.84	1.23	1.47	0.67	3
43.08	293	43	1	2	2	1	3	4	1	1	0	0	2	2	25	0	0	0	0	1	0	5.08	3.12	1.09	1.91	0.87	3
34.08	369	46	2	2	1	1	3	5	1	2	0	1	2	2	25	1	0	0	0	1	0	3.6	1.3	1.55	1.66	0.75	3
47.53	386	35	1	1	1	1	3	4	1	1	0	1	3	2	25	0	0	0	0	1	0	5.4	3.04	1.54	1.81	0.82	3
35.13	387	37	1	1	2	1	1	4	1	4	0	1	3	2	25	0	0	0	0	1	0	4.65	2.19	1.74	1.58	0.72	3
29.74	397	38	1	1	1	1	3	2	1	4	1	1	3	2	25	0	0	0	0	1	0	5.7	3.81	1.22	1.48	0.67	3
35.88	272	48	2	2	1	1	1	5	1	1	0	1	3	2	25	1	0	0	0	1	0	5.2	3.26	1.3	1.4	0.64	3
31.12	184	33	1	1	2	1	3	5	1	3	0	0	2	2	26	0	0	0	0	1	0	4.55	2.45	1.45	1.44	0.65	3
37.53	222	43	1	2	2	1	2	4	1	1	0	1	2	2	26	1	0	0	0	1	0	4.05	1.79	1.5	1.67	0.76	3
32.88	324	32	1	1	2	2	3	2	1	4	0	1	3	2	26	0	0	0	0	1	0	4.13	2.33	1.15	1.43	0.65	3
38.7	346	32	1	1	2	2	1	4	1	2	0	0	3	2	26	0	0	0	0	1	0	5.13	3.04	1.33	1.67	0.76	3
33.25	369	35	1	1	2	1	1	4	1	2	0	0	3	2	26	0	0	0	0	1	0	5.6	3.54	1.4	1.45	0.66	3
37.29	363	36	1	1	2	1	1	4	1	3	0	1	3	2	26	0	0	0	0	1	0	4.84	2.89	1.27	1.49	0.68	3
41.07	285	49	2	2	1	1	1	1	2	2	0	1	3	2	26	0	0	0	0	1	0	5.11	2.85	1.43	1.82	0.83	3
39.39	261	67	3	4	2	2	2	5	1	2	0	0	2	2	27	0	0	0	0	1	0	5.21	3.16	1.32	1.6	0.73	3
37.97	290	30	1	1	2	1	3	2	1	4	0	1	3	2	27	0	0	0	0	1	0	4.35	2.17	1.45	1.61	0.73	3
31.46	311	34	1	1	1	1	3	3	1	1	1	1	3	2	27	0	0	0	0	1	0	4.59	2.14	1.77	1.5	0.68	3
37.33	328	35	1	1	1	1	3	5	1	2	0	0	3	2	27	0	0	0	0	1	0	5.09	2.79	1.54	1.63	0.76	3
47.88	299	43	1	2	2	1	3	1	2	1	0	1	3	2	27	1	0	0	0	1	0	5.66	3.58	1.27	1.78	0.81	3
32.96	300	44	1	2	2	1	3	1	2	1	0	1	3	2	27	0	0	0	0	1	0	4.87	2.93	1.24	1.55	0.7	3
38.8	488	48	2	2	1	1	2	1	2	4	1	0	3	2	27	1	0	0	1	0	0	4.4	2.49	1.03	1.93	0.88	3
40.28	237	56	2	3	1	1	1	1	2	1	0	0	3	2	27	0	0	0	0	1	0	5.43	3.11	1.54	1.71	0.78	3
35.2	281	51	2	3	2	1	3	5	1	4	0	1	2	2	28	1	0	0	0	1	0	5.71	3.42	1.58	1.57	0.71	3
38.09	265	42	1	2	2	1	3	1	2	2	0	1	3	2	28	0	0	0	0	1	0	3.97	1.88	1.22	1.91	0.87	3
43.72	310	44	1	2	2	1	3	4	1	2	0	0	3	2	28	1	0	0	0	1	0	4.78	2.94	1.14	1.53	0.7	3
38.39	268	49	2	2	2	1	2	4	1	3	0	1	3	2	28	0	0	0	0	1	0	5.74	3.71	1.31	1.58	0.72	3
36.22	293	54	2	3	2	1	3	3	1	2	0	1	3	2	28	1	0	0	0	1	0	5.95	3.29	1.88	1.72	0.78	3
45.93	340	68	3	4	2	1	1	5	1	2	0	0	3	2	28	1	0	0	0	1	0	4.99	3.03	1.16	1.75	0.8	3
30.69	253	62	3	4	2	1	2	5	1	3	0	1	2	2	29	1	0	0	0	1	0	5.53	2.98	1.94	1.35	0.61	3
39.42	386	63	3	4	2	1	3	1	2	4	0	0	2	2	29	0	0	0	0	1	0	5.41	3.44	1.14	1.83	0.83	3
39.41	354	33	1	1	1	1	3	1	2	3	0	1	3	2	29	0	0	0	0	1	0	5	3.05	1.07	1.93	0.88	3
29.98	244	36	1	1	2	1	1	4	1	2	0	1	3	2	29	0	0	0	0	1	0	4.18	1.94	1.63	1.34	0.61	3
36.49	438	36	1	1	1	1	3	3	1	1	0	1	3	2	29	0	0	0	1	0	0	5.09	2.84	1.37	1.94	0.88	3
35.43	345	37	1	1	2	1	3	4	1	1	0	0	3	2	29	0	0	0	0	1	0	4.02	1.88	1.43	1.56	0.71	3
34.74	307	39	1	1	2	1	1	1	2	3	0	1	3	2	29	0	0	0	0	1	0	5.85	3.77	1.29	1.73	0.79	3
42.9	336	41	1	2	2	1	3	4	1	4	0	0	3	2	29	0	0	0	0	1	0	3.74	1.82	1.13	1.73	0.79	3
44.85	374	53	2	3	1	1	3	1	2	3	1	1	3	2	29	1	1	0	0	0	0	5.76	3.62	1.33	1.78	0.81	3
27.14	461	56	2	3	2	1	1	5	1	2	0	0	1	2	30	0	0	0	1	0	0	4.98	1.86	2.34	1.71	0.78	3
33.92	322	48	2	2	2	1	3	4	1	2	0	1	3	2	30	0	0	0	0	1	0	4.62	2.4	1.58	1.41	0.64	3
31.56	327	45	2	2	2	1	3	2	1	4	0	1	2	2	31	1	0	0	0	1	0	5.85	3.17	2.01	1.48	0.67	3
41.11	375	30	1	1	1	1	3	1	2	2	0	0	3	2	31	1	0	0	0	1	0	4.64	2.94	1.07	1.39	0.63	3
41.25	276	36	1	1	2	1	3	4	1	2	0	1	3	2	31	0	0	0	0	1	0	5.76	3.53	1.37	1.89	0.86	3
31.78	425	52	2	3	1	1	1	2	1	4	1	1	3	2	31	0	0	0	1	0	0	4.49	2.34	1.48	1.47	0.67	3
42.11	284	32	1	1	2	1	3	2	1	3	0	0	3	2	32	0	0	0	0	1	0	4.49	2.63	1.11	1.64	0.75	3
42.89	350	60	3	4	1	1	1	5	1	1	0	0	3	3	9	1	1	0	0	0	0	5.99	3.71	1.62	1.45	0.66	3
37.5	315	64	3	4	1	1	3	1	2	1	0	0	1	3	11	1	0	0	0	1	0	4.43	2.54	1.07	1.8	0.82	3
41.36	257	62	3	4	2	2	1	5	1	2	0	1	1	3	17	0	0	0	0	1	0	5.55	3.04	1.65	1.9	0.86	3
28.74	155	46	2	2	2	1	2	1	2	1	0	0	1	3	18	1	0	0	0	0	1	4.22	2.1	1.48	1.41	0.64	3
37.03	328	37	1	1	2	1	1	4	1	2	0	0	3	3	18	0	0	0	0	1	0	5.09	2.79	1.54	1.63	0.76	3
42.79	226	49	2	2	2	1	2	1	2	2	0	1	3	3	20	0	0	0	0	1	0	5.96	3.66	1.56	1.63	0.74	3
22.26	434	35	1	1	1	1	1	4	1	4	1	1	3	3	21	0	0	0	1	0	0	4	1.36	1.92	1.58	0.72	3
38.56	394	46	2	2	1	1	1	4	1	2	1	1	3	3	21	0	0	0	0	0	1	5.07	2.88	1.33	1.9	0.86	3
35.5	258	48	2	2	2	1	2	1	2	1	0	1	3	3	22	1	0	0	0	1	0	4.24	2.36	1.27	1.35	0.61	3
28.6	202	63	3	4	2	1	1	5	1	1	0	0	1	3	23	0	1	0	0	0	0	5.34	2.54	2.18	1.37	0.62	3
33.07	211	51	2	3	2	1	3	1	2	1	0	0	1	3	25	1	0	0	0	1	0	5.98	3.51	1.77	1.55	0.7	3
52.34	273	66	3	4	1	1	3	5	1	4	1	1	2	3	25	0	1	0	0	0	0	5.93	3.82	1.32	1.73	0.79	3
47.25	246	55	2	3	2	1	1	1	2	1	0	0	3	3	27	0	0	0	0	1	0	5.72	3.16	1.81	1.65	0.75	3
33.61	314	43	1	2	2	1	2	5	1	1	0	0	1	3	28	0	0	0	0	1	0	4.35	1.96	1.75	1.41	0.64	3
41.43	290	31	1	1	2	1	3	2	1	3	0	1	3	3	28	0	0	0	0	1	0	4.37	2.44	1.15	1.71	0.78	3
31.33	220	62	3	4	2	2	1	5	1	2	0	0	2	3	29	1	0	0	0	1	0	5.58	3.36	1.62	1.31	0.6	3
36.55	355	51	2	3	2	1	1	1	2	3	0	1	2	3	31	0	0	0	0	1	0	5.73	3.71	1.37	1.43	0.65	3
28.59	312	61	3	4	1	1	3	5	1	1	0	0	1	1	23	1	0	0	0	0	0	5.91	2.95	2.32	1.4	0.64	3
24.73	264	67	3	4	1	1	1	5	1	2	0	1	3	2	29	0	0	0	0	0	0	4.83	2.57	1.61	1.43	0.65	3
32.97	281	44	1	2	2	1	3	2	1	2	0	1	3	1	20	0	0	0	0	0	0	4.48	2.42	1.29	1.69	0.77	3
33.3	275	62	3	4	1	1	3	3	1	1	0	0	2	1	21	1	0	0	0	0	0	5.11	3.17	1.19	1.65	0.75	3
33.93	365	57	2	3	1	1	3	1	2	2	1	0	3	2	17	1	0	0	0	0	0	5.18	2.64	1.81	1.61	0.73	3
25.53	311	49	2	2	1	1	3	3	1	1	0	0	3	2	20	0	0	0	0	0	0	5.13	2.48	2.04	1.35	0.61	3
35.34	328	68	3	4	2	1	1	5	1	4	0	0	3	1	19	1	0	0	0	0	0	5.09	2.79	1.54	1.63	0.76	3
28.36	278	55	2	3	2	1	3	5	1	2	0	0	1	2	21	0	0	0	0	0	0	6.19	3.71	1.74	1.63	0.74	3
30.85	315	62	3	4	1	1	3	5	1	4	0	1	3	2	21	1	0	0	0	0	0	5.37	3.36	1.36	1.44	0.65	3
30.14	327.29	47	2	2	1	2	2	5	1	1	1	1	2	2	24	0	0	0	0	0	0	5.09	2.79	1.54	1.63	0.76	3
37.7	377	63	3	4	1	1	3	5	1	2	0	1	2	1	13	1	0	0	0	0	0	5.61	3.66	1.23	1.58	0.72	3
27.31	216	36	1	1	2	1	3	2	1	2	0	0	3	1	13	0	0	0	0	0	0	4.34	2.37	1.28	1.52	0.69	3
33.27	239	54	2	3	2	1	2	5	1	1	0	0	3	1	13	1	0	0	0	0	0	4.88	2.53	1.71	1.4	0.64	3
31.41	199	52	2	3	2	1	3	1	2	1	0	0	1	1	14	0	0	0	0	0	0	4.35	1.95	1.59	1.79	0.81	3
40	305	37	1	1	1	1	1	5	1	2	0	1	3	1	16	0	0	0	0	0	0	4.97	2.89	1.23	1.87	0.85	3
33.59	299	47	2	2	1	1	2	5	1	1	1	1	3	1	16	0	0	0	0	0	0	5.37	3.01	1.59	1.69	0.77	3
32.13	211	66	3	4	2	1	2	1	2	1	0	0	3	1	17	1	0	0	0	0	0	5.72	3.48	1.39	1.86	0.85	3
28.22	298	53	2	3	2	1	3	5	1	1	0	0	1	1	18	0	0	0	0	0	0	5.6	2.22	2.67	1.56	0.71	3
34.12	328	52	2	3	2	1	2	5	1	2	0	0	1	1	19	0	0	0	0	0	0	5.09	2.79	1.54	1.63	0.76	3
36.19	377	68	3	4	1	1	3	5	1	1	0	1	2	1	19	0	0	0	0	0	0	5.86	3.94	1.08	1.85	0.84	3
29.83	401	43	1	2	1	1	3	1	2	1	1	1	3	1	19	0	0	0	0	0	0	5.63	3.43	1.59	1.34	0.61	3
29.13	279	55	2	3	2	1	3	1	2	1	0	0	3	1	19	0	0	0	0	0	0	5.8	3.62	1.55	1.39	0.63	3
40.77	251	65	3	4	2	2	3	1	2	2	0	0	3	1	19	0	0	0	0	0	0	5.05	2.97	1.2	1.93	0.88	3
32.83	328	77	3	5	1	1	2	5	1	1	0	0	1	1	20	1	0	0	0	0	0	5.09	2.79	1.54	1.63	0.76	3
31.46	401	52	2	3	1	1	2	1	2	1	0	0	2	1	20	1	0	0	0	0	0	5.24	2.33	2.26	1.42	0.65	3
28.05	169	42	1	2	1	1	3	4	1	1	1	1	3	1	20	0	0	0	0	0	0	5.44	2.41	2.28	1.66	0.75	3
31.92	229	45	2	2	2	1	2	4	1	3	0	0	3	1	20	1	0	0	0	0	0	5.75	2.89	2.03	1.82	0.83	3
27.59	270	76	3	5	1	1	1	5	1	1	0	0	3	1	21	1	0	0	0	0	0	5.12	2.39	2.13	1.32	0.6	3
31.28	264	47	2	2	2	1	2	4	1	2	0	1	3	1	22	1	0	0	0	0	0	3.9	2.07	1.01	1.81	0.82	3
34.85	346	52	2	3	2	1	3	4	1	3	0	1	3	1	22	0	0	0	0	0	0	4.36	2.43	1.08	1.87	0.85	3
29.41	330	50	2	3	2	1	3	5	1	2	0	0	1	1	23	0	0	0	0	0	0	6.01	2.95	2.27	1.74	0.79	3
33.36	389	50	2	3	2	1	1	4	1	1	0	1	3	1	23	1	0	0	0	0	0	4.58	2.17	1.62	1.74	0.79	3
29.37	371	38	1	1	1	1	3	4	1	1	0	0	1	1	24	0	0	0	0	0	0	3.85	1.57	1.54	1.63	0.74	3
27.04	357	68	3	4	2	2	3	5	1	1	0	0	1	1	24	1	0	0	0	0	0	4.88	2.36	1.91	1.35	0.61	3
36.86	362	71	3	5	1	1	3	1	2	1	0	0	2	1	24	0	0	0	0	0	0	5.68	3.19	1.65	1.85	0.84	3
33.25	320	37	1	1	1	1	1	4	1	4	1	1	3	1	24	0	0	0	0	0	0	4.9	2.34	1.82	1.63	0.74	3
31.82	380	38	1	1	1	1	3	4	1	2	0	1	3	1	24	0	0	0	0	0	0	3.85	1.99	1.01	1.86	0.85	3
35.34	365	46	2	2	2	1	3	4	1	1	0	1	3	1	24	0	0	0	0	0	0	5.38	3.28	1.29	1.79	0.81	3
34.21	201	60	3	4	2	1	1	5	1	1	0	1	3	1	24	1	0	0	0	0	0	5.01	1.98	2.38	1.43	0.65	3
27.57	274	55	2	3	2	1	3	1	2	2	0	1	3	1	25	0	0	0	0	0	0	3.96	1.98	1.12	1.9	0.86	3
30.15	251	56	2	3	2	1	1	5	1	3	0	0	2	1	27	0	0	0	0	0	0	5.15	3.02	1.4	1.61	0.73	3
29.76	395	42	1	2	2	2	1	1	2	1	0	0	3	1	27	0	0	0	0	0	0	5.54	3.54	1.25	1.66	0.75	3
24.96	282	50	2	3	2	1	3	2	1	4	0	0	3	1	27	1	0	0	0	0	0	5.3	2.89	1.79	1.36	0.62	3
34.56	197	62	3	4	2	1	2	5	1	1	0	0	3	1	27	1	0	0	0	0	0	5.6	2.99	1.88	1.61	0.73	3
29.64	286	63	3	4	2	2	3	5	1	4	0	1	3	1	27	1	0	0	0	0	0	6.1	3.51	1.86	1.61	0.73	3
28.5	214	56	2	3	2	1	2	1	2	2	0	1	1	1	28	0	0	0	0	0	0	4.56	2.31	1.52	1.61	0.73	3
30.08	281	36	1	1	2	1	3	2	1	4	0	0	3	1	28	0	0	0	0	0	0	4.68	2.71	1.32	1.44	0.65	3
26.28	344	39	1	1	1	1	1	4	1	2	0	0	3	1	28	1	0	0	0	0	0	5.08	3.01	1.44	1.39	0.63	3
31.57	389	48	2	2	1	1	3	4	1	3	0	1	3	1	28	0	0	0	0	0	0	4.13	2.07	1.36	1.55	0.7	3
25.59	319	43	1	2	1	1	1	4	1	3	0	0	3	1	29	0	0	0	0	0	0	5.72	3.36	1.69	1.48	0.67	3
31.48	303	43	1	2	1	2	3	2	1	3	0	1	3	1	31	1	0	0	0	0	0	5.64	3.38	1.6	1.46	0.66	3
24.64	198	31	1	1	2	1	3	5	1	2	0	1	2	2	7	0	0	0	0	0	0	4.13	1.67	1.82	1.41	0.64	3
34.91	243	43	1	2	2	1	3	4	1	3	0	0	2	2	7	0	0	0	0	0	0	4.76	2.61	1.43	1.59	0.72	3
29.04	302	46	2	2	2	1	3	1	2	2	0	0	3	2	7	0	0	0	0	0	0	6.09	3.53	1.89	1.48	0.67	3
26.1	295	36	1	1	2	2	3	2	1	2	0	1	3	2	8	0	0	0	0	0	0	3.94	2.19	1.15	1.33	0.6	3
29.95	192	41	1	2	2	1	1	5	1	1	0	0	3	2	8	0	0	0	0	0	0	5.2	2.36	2.07	1.69	0.77	3
31.25	394	40	1	2	1	1	3	3	1	1	0	0	3	2	9	0	0	0	0	0	0	4.62	2.64	1.31	1.47	0.67	3
35.59	278	47	2	2	2	1	3	2	1	3	0	1	3	2	9	1	0	0	0	0	0	4.12	1.96	1.35	1.79	0.81	3
30.44	226	45	2	2	2	1	3	4	1	2	0	0	3	2	11	0	0	0	0	0	0	4.06	1.58	1.71	1.7	0.77	3
28.02	243	55	2	3	1	1	2	1	2	1	0	0	3	2	11	0	0	0	0	0	0	4.71	2.63	1.48	1.32	0.6	3
35.08	309	30	1	1	2	1	1	5	1	2	0	0	3	2	12	0	0	0	0	0	0	5.06	2.88	1.34	1.85	0.84	3
25.73	397	38	1	1	1	1	3	2	1	2	0	0	3	2	12	0	0	0	0	0	0	4.06	1.85	1.55	1.46	0.66	3
34.37	223	42	1	2	2	1	1	4	1	4	0	0	3	2	13	0	0	0	0	0	0	4.87	2.81	1.26	1.76	0.8	3
33.85	295	37	1	1	2	1	3	3	1	2	0	0	2	2	14	0	0	0	0	0	0	6.18	3.86	1.64	1.49	0.68	3
30.51	323	36	1	1	1	2	1	2	1	4	0	0	3	2	15	0	0	0	0	0	0	5.77	3.74	1.39	1.41	0.64	3
32.46	367	56	2	3	1	1	3	2	1	4	1	1	3	2	15	0	0	0	0	0	0	5.97	3.45	1.9	1.37	0.62	3
26.8	345	32	1	1	1	1	3	5	1	4	0	1	1	2	16	0	0	0	0	0	0	4.75	2.94	1.12	1.51	0.69	3
24.13	245	52	2	3	2	1	3	1	2	1	0	0	2	2	17	0	0	0	0	0	0	4.49	2.36	1.52	1.35	0.61	3
24.43	280	76	3	5	2	2	2	1	2	2	0	0	2	2	17	0	0	0	0	0	0	5.11	2.24	2.16	1.56	0.71	3
32.29	406	59	2	3	1	1	3	3	1	2	0	0	3	2	17	0	0	0	0	0	0	4.99	2.73	1.53	1.61	0.73	3
32.47	341	54	2	3	2	1	1	5	1	3	0	1	2	2	18	0	0	0	0	0	0	5.96	3.55	1.59	1.81	0.82	3
31.46	246	35	1	1	2	1	3	4	1	1	0	1	3	2	18	0	0	0	0	0	0	4.57	2.57	1.31	1.51	0.69	3
29.47	330	46	2	2	1	1	3	3	1	3	0	1	3	2	18	0	0	0	0	0	0	5.26	3.48	1.08	1.54	0.7	3
30.25	356	49	2	2	1	1	3	3	1	2	1	0	3	2	18	1	0	0	0	0	0	5.02	2.56	1.81	1.43	0.65	3
30.84	213	45	2	2	2	1	3	5	1	2	0	0	3	2	19	0	0	0	0	0	0	5.19	2.97	1.59	1.38	0.63	3
36.04	314	61	3	4	1	1	2	1	2	2	1	1	3	2	19	0	0	0	0	0	0	4.91	2.63	1.41	1.92	0.87	3
27.98	281	55	2	3	2	1	3	5	1	3	0	0	1	2	20	0	0	0	0	0	0	4.81	2.41	1.7	1.54	0.7	3
34.65	327.29	46	2	2	2	1	3	5	1	2	0	0	3	2	20	0	0	0	0	0	0	5.09	2.79	1.54	1.63	0.76	3
26.66	296	48	2	2	1	1	3	4	1	1	0	0	3	2	20	1	0	0	0	0	0	5.12	3.12	1.38	1.36	0.62	3
27.78	262	49	2	2	2	1	3	3	1	2	0	0	3	2	20	1	0	0	0	0	0	4.72	2.38	1.72	1.36	0.62	3
31.5	234	44	1	2	2	1	2	5	1	2	0	0	2	2	21	0	0	0	0	0	0	5.36	2.68	2.01	1.47	0.67	3
29.15	270	48	2	2	2	2	3	5	1	2	0	0	2	2	21	0	0	0	0	0	0	5.81	3.43	1.66	1.59	0.72	3
32.21	274	49	2	2	2	1	2	5	1	1	0	0	2	2	21	1	0	0	0	0	0	5.15	3.07	1.42	1.46	0.66	3
32.1	325	34	1	1	1	1	3	1	2	4	0	0	3	2	21	0	0	0	0	0	0	5.57	2.82	1.9	1.88	0.85	3
31.11	380	35	1	1	1	1	3	4	1	2	0	0	3	2	21	0	0	0	0	0	0	5.42	2.98	1.79	1.44	0.65	3
25.21	310	36	1	1	2	2	3	5	1	1	0	0	3	2	21	0	0	0	0	0	0	4.69	2.42	1.59	1.49	0.68	3
26.84	371	49	2	2	1	1	3	1	2	2	0	1	3	2	21	0	0	0	0	0	0	5.22	3.13	1.45	1.4	0.64	3
26.07	351	50	2	3	2	1	2	3	1	2	0	0	3	2	21	0	0	0	0	0	0	5.7	3.23	1.84	1.39	0.63	3
37.64	243	66	3	4	2	1	1	5	1	2	0	0	3	2	21	1	0	0	0	0	0	5.05	2.58	1.67	1.76	0.8	3
28.36	389	33	1	1	1	1	1	4	1	4	0	1	2	2	22	0	0	0	0	0	0	4.93	1.66	2.58	1.52	0.69	3
27.62	324	44	1	2	2	1	2	5	1	3	0	1	2	2	22	0	0	0	0	0	0	5.62	3.5	1.51	1.35	0.61	3
25.85	260	32	1	1	2	1	3	4	1	2	0	0	3	2	22	0	0	0	0	0	0	5.49	3.35	1.44	1.53	0.7	3
29.8	293	34	1	1	1	1	3	3	1	2	1	1	3	2	22	1	0	0	0	0	0	4.23	2.18	1.32	1.6	0.73	3
33.79	301	35	1	1	2	1	1	4	1	2	0	1	3	2	22	0	0	0	0	0	0	5.11	2.79	1.57	1.65	0.75	3
34.82	193	43	1	2	2	1	3	5	1	3	0	1	3	2	22	0	0	0	0	0	0	5.33	2.66	1.82	1.87	0.85	3
33.53	402	43	1	2	1	1	1	5	1	2	1	1	3	2	22	0	0	0	0	0	0	4.29	1.92	1.63	1.63	0.74	3
25.64	335	44	1	2	1	1	2	4	1	3	1	1	3	2	22	1	0	0	0	0	0	5.07	2.9	1.49	1.5	0.68	3
36.31	328	47	2	2	2	1	3	4	1	4	0	0	3	2	22	0	0	0	0	0	0	5.09	2.79	1.54	1.63	0.76	3
26.83	259	51	2	3	2	1	2	5	1	2	0	0	3	2	22	0	0	0	0	0	0	5.3	2.53	2.09	1.49	0.68	3
33.62	360	55	2	3	1	1	3	1	2	1	0	0	3	2	22	0	0	0	0	0	0	5.17	3.2	1.14	1.82	0.83	3
29.74	237	64	3	4	1	1	3	1	2	1	0	0	3	2	22	0	0	0	0	0	0	5.82	3.87	1.2	1.64	0.75	3
32.51	339	30	1	1	1	1	3	5	1	2	0	0	1	2	23	0	0	0	0	0	0	5.41	3.49	1.21	1.56	0.71	3
35.61	210	48	2	2	2	1	3	5	1	3	0	1	2	2	23	0	0	0	0	0	0	5.42	3.31	1.34	1.69	0.77	3
36.6	267	58	2	3	2	2	3	5	1	3	0	0	2	2	23	1	0	0	0	0	0	3.53	1.62	1.26	1.44	0.65	3
26.36	285	44	1	2	1	2	1	1	2	2	1	1	3	2	23	0	0	0	0	0	0	5.44	3.08	1.59	1.7	0.77	3
40.11	250	53	2	3	2	1	1	4	1	3	0	0	3	2	23	0	0	0	0	0	0	5.04	2.77	1.39	1.94	0.88	3
28.72	272	32	1	1	2	1	1	5	1	2	0	0	2	2	24	0	0	0	0	0	0	4.21	2.09	1.45	1.47	0.67	3
28.19	292	39	1	1	2	1	1	4	1	2	0	0	2	2	24	0	0	0	0	0	0	5.4	2.99	1.75	1.46	0.66	3
31.04	254	71	3	5	1	1	2	5	1	1	0	0	2	2	24	0	0	0	0	0	0	4.55	2.72	1.21	1.36	0.62	3
25.05	386	33	1	1	1	1	3	4	1	3	1	1	3	2	24	0	0	0	0	0	0	5.3	2.68	1.96	1.46	0.66	3
34.12	254	44	1	2	2	1	3	5	1	1	0	0	3	2	24	0	0	0	0	0	0	4.65	2.18	1.62	1.88	0.85	3
33.06	283	47	2	2	2	1	3	4	1	2	0	1	3	2	24	0	0	0	0	0	0	5.39	3.49	1.25	1.44	0.65	3
35.68	328	55	2	3	2	1	3	2	1	4	0	1	3	2	24	0	0	0	0	0	0	5.09	2.79	1.54	1.63	0.76	3
34.77	336	55	2	3	2	2	3	5	1	1	0	1	3	2	24	0	0	0	0	0	0	5.2	3.14	1.31	1.65	0.75	3
30.38	244	60	3	4	2	1	3	1	2	1	0	0	3	2	24	1	0	0	0	0	0	5.15	2.8	1.74	1.35	0.61	3
29.76	315	62	3	4	1	1	2	5	1	3	1	1	1	2	25	0	0	0	0	0	0	5.14	3.17	1.3	1.48	0.67	3
26.89	274	66	3	4	1	1	3	1	2	4	0	1	1	2	25	1	0	0	0	0	0	6.1	3.97	1.52	1.34	0.61	3
30.92	202	49	2	2	2	1	3	5	1	2	0	0	2	2	25	0	0	0	0	0	0	5.23	2.97	1.56	1.55	0.7	3
31.07	186	34	1	1	2	1	1	2	1	3	0	0	3	2	25	0	0	0	0	0	0	6.12	3.63	1.75	1.63	0.74	3
26.28	275	34	1	1	1	1	3	3	1	2	0	1	3	2	25	0	0	0	0	0	0	4.05	2.1	1.25	1.55	0.7	3
30.66	192	38	1	1	2	1	2	1	2	1	0	0	3	2	25	0	0	0	0	0	0	4.37	1.95	1.62	1.75	0.8	3
35.3	307	41	1	2	2	1	1	4	1	2	0	0	3	2	25	0	0	0	0	0	0	5.25	3.35	1.24	1.46	0.66	3
30.19	245	45	2	2	2	1	3	1	2	2	0	1	3	2	25	0	0	0	0	0	0	4.87	2.72	1.51	1.41	0.64	3
41.21	325	54	2	3	1	1	3	1	2	1	0	0	3	2	25	0	0	0	0	0	0	4.09	2.26	1.02	1.78	0.81	3
35.13	344	55	2	3	1	1	3	2	1	2	1	1	3	2	25	1	0	0	0	0	0	5.3	3.41	1.06	1.82	0.83	3
24.23	404	33	1	1	1	2	3	5	1	2	1	1	1	2	26	0	0	0	0	0	0	5.41	3.48	1.32	1.34	0.61	3
26.49	251	36	1	1	2	1	3	4	1	2	0	1	2	2	26	0	0	0	0	0	0	3.99	1.89	1.47	1.38	0.63	3
36.02	397	33	1	1	1	2	3	4	1	4	0	1	3	2	26	0	0	0	0	0	0	5.25	2.69	1.68	1.94	0.88	3
23.98	408	33	1	1	1	2	1	4	1	3	1	1	3	2	26	0	0	0	0	0	0	4.79	2	2.14	1.42	0.65	3
28.6	304	42	1	2	1	1	3	2	1	4	0	1	3	2	26	0	0	0	0	0	0	5.16	2.74	1.78	1.41	0.64	3
29.3	312	31	1	1	2	1	1	4	1	4	0	0	3	2	27	0	0	0	0	0	0	4.99	2.71	1.59	1.52	0.69	3
27.99	314	31	1	1	2	1	3	2	1	4	0	1	3	2	27	0	0	0	0	0	0	4.06	2.09	1.3	1.47	0.67	3
33.16	335	37	1	1	1	1	1	3	1	2	0	1	3	2	27	0	0	0	0	0	0	5.1	3.17	1.15	1.71	0.78	3
31	352	43	1	2	1	1	3	3	1	4	0	1	3	2	27	0	0	0	0	0	0	4.45	2.73	1.09	1.39	0.63	3
35.29	174	47	2	2	2	1	3	4	1	3	0	0	3	2	27	0	0	0	0	0	0	5.51	2.62	2.12	1.69	0.77	3
30.75	246	67	3	4	1	1	2	1	2	1	1	1	3	2	27	0	0	0	0	0	0	5.94	3.99	1.33	1.37	0.62	3
37.81	168	74	3	5	2	2	1	5	1	2	0	0	1	2	28	0	0	0	0	0	0	3.28	1.31	1.14	1.83	0.83	3
24.14	186	37	1	1	1	1	1	4	1	2	0	0	3	2	28	0	0	0	0	0	0	4.24	2.21	1.43	1.32	0.6	3
29.49	205	43	1	2	2	1	2	1	2	1	0	0	3	2	28	0	0	0	0	0	0	4.24	2.18	1.3	1.68	0.76	3
33.34	328	30	1	1	2	1	3	2	1	2	0	1	3	2	29	0	0	0	0	0	0	5.09	2.79	1.54	1.63	0.76	3
26.83	240	32	1	1	2	1	3	5	1	2	0	0	3	2	29	0	0	0	0	0	0	4.51	2.3	1.6	1.34	0.61	3
25.91	262	36	1	1	1	1	1	1	2	2	0	0	3	2	29	0	0	0	0	0	0	5.1	2.89	1.53	1.49	0.68	3
26.3	225	44	1	2	2	1	3	5	1	4	0	0	3	2	29	0	0	0	0	0	0	5.63	3.44	1.58	1.35	0.61	3
30.05	267	45	2	2	1	1	3	2	1	4	0	1	3	2	29	1	0	0	0	0	0	4.08	1.93	1.5	1.42	0.65	3
30.67	195	48	2	2	2	1	3	3	1	2	0	0	3	2	29	0	0	0	0	0	0	5.91	3	2.29	1.36	0.62	3
29.04	329	49	2	2	2	1	1	5	1	3	0	0	2	2	30	0	0	0	0	0	0	5.61	3.48	1.42	1.56	0.71	3
25.28	234	50	2	3	2	2	3	5	1	2	0	1	2	2	30	0	0	0	0	0	0	5.42	2.63	2.1	1.51	0.69	3
23.56	378	64	3	4	1	1	1	2	1	3	1	1	2	2	30	0	0	0	0	0	0	5.3	2.68	2.01	1.35	0.61	3
39.52	231	65	3	4	2	1	2	5	1	3	0	1	2	2	30	1	0	0	0	0	0	5.42	3.01	1.53	1.93	0.88	3
33.74	346	41	1	2	2	1	3	5	1	1	0	0	3	2	30	0	0	0	0	0	0	4.72	2.11	1.78	1.83	0.83	3
28.62	196	43	1	2	2	2	3	4	1	2	0	1	3	2	30	0	0	0	0	0	0	5.31	2.24	2.44	1.39	0.63	3
38.66	354	51	2	3	2	2	3	1	2	1	0	0	3	2	30	0	0	0	0	0	0	5.11	2.65	1.78	1.5	0.68	3
32.46	325	54	2	3	2	1	1	5	1	2	0	1	2	2	31	1	0	0	0	0	0	5.65	3.61	1.3	1.63	0.74	3
[truncated: 172 more rows]
